# Supplementary material for: Genome-wide association study reveals new insights into the heritability and genetic correlates of developmental dyslexia
Source: Mol Psychiatry. 2020 Oct 14;26(7):3004–17. doi: 10.1038/s41380-020-00898-x (PMC8505236; doi:10.1038/s41380-020-00898-x)
Supplement: Supplementary file 2 — Supplementary File S2 [file 41380_2020_898_MOESM2_ESM.xlsx]

## Sheet: S2a_TopAssociations
Table S2a. Top single variant associations (p <10-5) detected with DD and relevant annotations.
When variants were annotated to more than one gene, these were reported in multiple rows (one row per annotated gene).
a Average allele frequency computed over all the datasets analyzed.
b Meta-analysis Z-scores and directions of effect refer to A1. Directions of effect are reported for each single dataset analysed in the following order: AGS, Finland, France, Holland, Hungary, ENall1, ENall2. “?” indicates that the variant was not tested in the relevant dataset.
c I-squared test for heterogeneity of genetic effect across datasets (the closer to “0”, the more homogenous is the genetic effect).
SNP	Chr	Bp	A1	A2	A1Freq a	Study_nr	N	Zscoreb	Pvalue	Direction b	HetISq c	HetPval c	Consequence	Gene symbol	Distance from gene (bp)
rs6035856	20	2188542	T	G	0.453697	7	8546	-5.329	9.875e-08	-------	0	0.911	intron_variant	LOC388780	-
rs6035857	20	2188544	A	C	0.546304	7	8546	5.329	9.877e-08	+++++++	0	0.9111	intron_variant	LOC388780	-
rs6082416	20	2195832	C	G	0.453021	7	8546	-5.153	2.564e-07	-------	0	0.8515	downstream_gene_variant	LOC388780	2035
rs6137325	20	2187943	T	G	0.407993	7	8546	-5.147	2.652e-07	-------	0	0.9081	synonymous_variant	LOC388780	-
rs2094530	13	51564457	T	C	0.78159	3	3254	5.098	3.427e-07	?++???+	0	0.8193	downstream_gene_variant	GUCY1B2	4190
rs6047381	20	2185357	T	C	0.418769	7	8546	-5.089	3.592e-07	-------	0	0.8438	upstream_gene_variant	LOC388780	2217
rs6137326	20	2187944	T	C	0.405106	7	8546	-5.083	3.718e-07	-------	0	0.9091	stop_gained	LOC388780	-
rs6132418	20	2186281	A	T	0.582703	7	8546	5.08	3.776e-07	+++++++	0	0.8468	upstream_gene_variant	LOC388780	1293
rs6082408	20	2192516	C	G	0.346021	7	8546	-4.923	8.507e-07	-------	0	0.666	intron_variant	LOC388780	-
rs6082412	20	2194592	A	G	0.346107	7	8546	-4.906	9.283e-07	-------	0	0.6647	downstream_gene_variant	LOC388780	795
rs6082411	20	2194355	T	C	0.346101	7	8546	-4.906	9.287e-07	-------	0	0.6645	downstream_gene_variant	LOC388780	558
rs4507159	20	2184337	T	C	0.582971	7	8546	4.904	9.376e-07	+++++++	0	0.7506	upstream_gene_variant	LOC388780	3237
rs6075802	20	2195235	A	G	0.653887	7	8546	4.904	9.38e-07	+++++++	0	0.664	downstream_gene_variant	LOC388780	1438
rs35083644	14	29547008	C	G	0.317323	7	8546	4.893	9.941e-07	+-+++++	37.1	0.1452	intergenic_variant	-	-
rs6137337	20	2192852	A	G	0.653857	7	8546	4.891	1.002e-06	+++++++	0	0.6679	intron_variant	LOC388780	-
rs8122823	20	2194317	A	G	0.345814	7	8546	-4.876	1.084e-06	-+-----	0	0.6575	downstream_gene_variant	LOC388780	520
rs12882564	14	29540867	A	G	0.316921	7	8546	4.873	1.098e-06	+-+++++	38.3	0.1365	intergenic_variant	-	-
rs12882564	14	29540867	A	G	0.316921	7	8546	4.873	1.098e-06	+-+++++	38.3	0.1365	intergenic_variant	-	-
rs1610302	20	2196559	C	G	0.346141	7	8546	-4.867	1.132e-06	-------	0	0.6569	downstream_gene_variant	LOC388780	2762
rs4815045	20	2197355	A	G	0.653799	7	8546	4.832	1.35e-06	+++++++	0	0.6499	downstream_gene_variant	LOC388780	3558
rs6082421	20	2197908	A	G	0.34624	7	8546	-4.81	1.509e-06	-+-----	0	0.6455	downstream_gene_variant	LOC388780	4111
rs6137352	20	2198288	A	G	0.346217	7	8546	-4.797	1.608e-06	-+-----	0	0.6384	downstream_gene_variant	LOC388780	4491
rs6082425	20	2198616	A	C	0.346266	7	8546	-4.794	1.634e-06	-+-----	0	0.6488	regulatory_region_variant	-	-
rs6082425	20	2198616	A	C	0.346266	7	8546	-4.794	1.634e-06	-+-----	0	0.6488	downstream_gene_variant	LOC388780	4819
rs6082426	20	2198635	A	T	0.346271	7	8546	-4.794	1.636e-06	-+-----	0	0.6491	downstream_gene_variant	LOC388780	4838
rs6082426	20	2198635	A	T	0.346271	7	8546	-4.794	1.636e-06	-+-----	0	0.6491	regulatory_region_variant	-	-
rs5994697	22	33607304	A	C	0.349293	6	8305	-4.785	1.706e-06	----?--	0	0.9027	intergenic_variant	-	-
rs6137362	20	2201540	T	G	0.408126	7	8546	-4.785	1.711e-06	-------	0	0.8948	downstream_gene_variant	LOC388780	7743
rs66576024	22	33599921	T	C	0.206923	7	8546	-4.747	2.061e-06	----+--	0	0.7092	intergenic_variant	-	-
rs78952141	22	33601022	G	GA	0.791261	7	8546	4.742	2.114e-06	++++-++	0	0.7406	intergenic_variant	-	-
rs16991968	22	33603178	T	C	0.791259	7	8546	4.741	2.122e-06	++++-++	0	0.7492	intergenic_variant	-	-
rs68072541	22	33602373	T	C	0.791274	7	8546	4.74	2.137e-06	++++-++	0	0.7466	intergenic_variant	-	-
rs68072541	22	33602373	T	C	0.791274	7	8546	4.74	2.137e-06	++++-++	0	0.7466	regulatory_region_variant	-	-
rs61962212	13	51564459	A	G	0.843433	3	3254	4.737	2.171e-06	?++???+	0	0.9635	downstream_gene_variant	GUCY1B2	4188
rs12484476	22	33600759	T	C	0.790913	7	8546	4.737	2.173e-06	++++-++	0	0.7541	intergenic_variant	-	-
rs6047391	20	2186775	T	C	0.498166	7	8546	4.713	2.442e-06	+++++++	0	0.5706	upstream_gene_variant	LOC388780	799
rs76382935	20	6095239	A	G	0.117837	7	8546	-4.708	2.496e-06	-------	0	0.9697	intron_variant	FERMT1	-
rs41308641	20	6093116	A	G	0.882084	7	8546	4.706	2.524e-06	+++++++	0	0.9734	splice_region_variant,intron_variant	FERMT1	-
rs11635665	15	37021411	C	G	0.89821	7	8546	-4.706	2.528e-06	-------	0	0.5592	intron_variant	C15orf41	-
rs823988	5	132866638	A	C	0.66627	7	8546	-4.659	3.173e-06	--+----	46.2	0.0838	intron_variant	FSTL4	-
rs62278603	3	157093047	A	G	0.742126	7	8546	-4.649	3.329e-06	--++---	0	0.6757	intron_variant	VEPH1	-
rs17224644	20	6074749	A	G	0.117144	7	8546	-4.644	3.422e-06	-------	0	0.9575	intron_variant	FERMT1	-
rs56359118	20	6089683	A	G	0.882511	7	8546	4.642	3.454e-06	+++++++	0	0.9691	intron_variant	FERMT1	-
rs6777922	3	156896965	T	C	0.204773	7	8546	4.63	3.65e-06	+++-+++	0	0.5694	downstream_gene_variant	-	3589
rs113592214	20	6077725	T	TTATAAA	0.118791	7	8546	-4.628	3.694e-06	-------	0	0.9744	intron_variant	FERMT1	-
rs6796465	3	157224287	T	C	0.370913	7	8546	4.621	3.821e-06	++-++++	0	0.425	upstream_gene_variant	VEPH1	6842
rs6035872	20	2196285	A	G	0.639234	7	8546	4.612	3.989e-06	+-+++++	0	0.691	downstream_gene_variant	LOC388780	2488
rs4296494	20	2184569	T	C	0.54695	7	8546	4.603	4.157e-06	+-+++++	0	0.689	upstream_gene_variant	LOC388780	3005
rs10936084	3	157084213	A	C	0.255649	7	8546	4.581	4.626e-06	++--+++	0	0.622	intron_variant	VEPH1	-
rs1587533	3	157083752	T	C	0.255606	7	8546	4.578	4.699e-06	++--+++	0	0.6205	intron_variant	VEPH1	-
rs6047403	20	2189166	A	G	0.399584	7	8546	4.566	4.963e-06	+++-+++	0	0.581	intron_variant	LOC388780	-
rs2047650	3	157085055	T	C	0.744566	7	8546	-4.555	5.23e-06	--++---	0	0.6298	intron_variant	VEPH1	-
rs73074366	20	6079468	A	T	0.117902	7	8546	-4.554	5.264e-06	-------	0	0.9627	intron_variant	FERMT1	-
rs12496269	3	157087284	C	G	0.252683	7	8546	4.552	5.303e-06	++--+++	0	0.7099	intron_variant	VEPH1	-
rs62278601	3	157084459	A	G	0.25537	7	8546	4.551	5.336e-06	++--+++	0	0.6276	intron_variant	VEPH1	-
rs146515782	17	65334270	A	T	0.063982	2	3637	4.547	5.445e-06	?+???+?	0	0.8637	3_prime_UTR_variant	PSMD12	-
rs143573915	3	156934482	T	TA	0.240951	7	8546	4.546	5.457e-06	+++-+++	0	0.6236	intergenic_variant	-	-
rs2232068	20	6075178	A	G	0.88191	7	8546	4.54	5.629e-06	+++++++	0	0.9614	intron_variant	FERMT1	-
rs1500917	3	157082593	T	C	0.74394	7	8546	-4.536	5.725e-06	--++---	0	0.6182	intron_variant	VEPH1	-
rs73074364	20	6077365	A	C	0.118087	7	8546	-4.534	5.774e-06	-------	0	0.9624	intron_variant	FERMT1	-
rs12495519	3	157017674	T	C	0.738636	7	8546	-4.533	5.804e-06	---+---	0	0.5921	intron_variant	VEPH1	-
rs10936083	3	157075694	C	G	0.25587	7	8546	4.532	5.844e-06	++--+++	0	0.6227	intron_variant	VEPH1	-
rs62278596	3	157076552	T	C	0.255927	7	8546	4.532	5.852e-06	++--+++	0	0.62	intron_variant	VEPH1	-
rs2173824	3	157077929	T	G	0.255954	7	8546	4.531	5.86e-06	++--+++	0	0.6176	intron_variant	VEPH1	-
rs11918974	3	157081324	A	G	0.744029	7	8546	-4.53	5.902e-06	--++---	0	0.6144	missense_variant	VEPH1	-
rs16827530	3	157080259	T	C	0.744026	7	8546	-4.53	5.912e-06	--++---	0	0.6145	intron_variant	VEPH1	-
rs10513512	3	157076854	T	C	0.25598	7	8546	4.528	5.956e-06	++--+++	0	0.6204	intron_variant	VEPH1	-
rs6799302	3	157224640	A	G	0.36765	7	8546	4.524	6.066e-06	++-++++	5.2	0.387	upstream_gene_variant	VEPH1	7195
rs73074354	20	6073908	T	C	0.118058	7	8546	-4.519	6.225e-06	-------	0	0.957	intron_variant	FERMT1	-
rs3865486	19	12084508	T	C	0.510123	7	8546	4.516	6.296e-06	++-++++	0	0.778	upstream_gene_variant	ZNF763	3129
rs78127509	1	164538226	A	G	0.92427	2	2930	4.514	6.348e-06	??+???+	0	0.87	intron_variant	PBX1	-
rs13124923	4	183136897	A	T	0.79272	7	8546	-4.507	6.572e-06	-------	3.3	0.4005	intron_variant	TENM3	-
rs6137318	20	2185320	T	C	0.483631	7	8546	4.497	6.877e-06	+-+++++	0	0.4686	upstream_gene_variant	LOC388780	2254
rs12494465	3	157076208	T	C	0.744367	7	8546	-4.496	6.929e-06	--++---	0	0.6286	intron_variant	VEPH1	-
rs62278597	3	157076794	A	C	0.744324	7	8546	-4.496	6.931e-06	--++---	0	0.6268	intron_variant	VEPH1	-
rs12490192	3	157075429	A	G	0.255581	7	8546	4.496	6.936e-06	++--+++	0	0.631	intron_variant	VEPH1	-
rs1474281	3	157074387	A	T	0.255521	7	8546	4.495	6.943e-06	++--+++	0	0.634	intron_variant	VEPH1	-
rs10804778	3	157077835	A	T	0.744316	7	8546	-4.495	6.949e-06	--++---	0	0.6252	intron_variant	VEPH1	-
rs55865575	3	157081604	A	C	0.744283	7	8546	-4.495	6.959e-06	--++---	0	0.6228	intron_variant	VEPH1	-
rs1500918	3	157079303	A	G	0.7443	7	8546	-4.494	6.992e-06	--++---	0	0.6227	intron_variant	VEPH1	-
rs73156759	3	157074027	A	C	0.255506	7	8546	4.494	7e-06	++--+++	0	0.6357	intron_variant	VEPH1	-
rs62278598	3	157080336	A	C	0.255704	7	8546	4.493	7.01e-06	++--+++	0	0.6219	intron_variant	VEPH1	-
rs6441126	3	157095016	T	C	0.622506	7	8546	4.478	7.526e-06	+++--++	0	0.7321	intron_variant	VEPH1	-
rs66937127	3	156934479	T	TA	0.238724	7	8546	4.47	7.827e-06	+++-+++	0	0.6456	intergenic_variant	-	-
rs62278647	3	157149133	A	T	0.52323	7	8546	-4.469	7.854e-06	-+-+---	34.7	0.1632	intron_variant	VEPH1	-
rs62278647	3	157149133	A	T	0.52323	7	8546	-4.469	7.854e-06	-+-+---	34.7	0.1632	upstream_gene_variant	PTX3	5447
rs17224602	20	6074114	T	C	0.118422	7	8546	-4.467	7.949e-06	-------	0	0.9479	intron_variant	FERMT1	-
rs4371471	3	156879097	A	G	0.755934	7	8546	-4.465	8.023e-06	---+---	0	0.6615	upstream_gene_variant	CCNL1	615
rs4804175	19	12058536	T	C	0.489244	7	8546	-4.46	8.193e-06	-------	0	0.8018	intron_variant	ZNF700	-
rs34298652	20	2184722	A	G	0.500086	7	8546	-4.458	8.263e-06	--+----	0	0.7048	upstream_gene_variant	LOC388780	2852
rs4866585	5	3574619	T	G	0.580592	5	6851	4.454	8.42e-06	?-++?++	44.6	0.1245	intergenic_variant	-	-
rs62274155	3	156881559	A	G	0.755963	7	8546	-4.451	8.543e-06	---+---	0	0.6607	upstream_gene_variant	CCNL1	3077
rs62274156	3	156881588	T	C	0.244037	7	8546	4.451	8.545e-06	+++-+++	0	0.6608	upstream_gene_variant	CCNL1	3106
rs12630209	3	156881392	T	G	0.755963	7	8546	-4.451	8.55e-06	---+---	0	0.6608	upstream_gene_variant	CCNL1	2910
rs10936064	3	156880939	T	C	0.755963	7	8546	-4.451	8.559e-06	---+---	0	0.6608	upstream_gene_variant	CCNL1	2457
rs10936065	3	156880945	A	T	0.755963	7	8546	-4.451	8.559e-06	---+---	0	0.6608	upstream_gene_variant	CCNL1	2463
rs10936063	3	156880883	T	C	0.244037	7	8546	4.451	8.56e-06	+++-+++	0	0.6608	upstream_gene_variant	CCNL1	2401
rs12635088	3	156877530	A	G	0.244034	7	8546	4.451	8.56e-06	+++-+++	0	0.6606	regulatory_region_variant	-	-
rs12635088	3	156877530	A	G	0.244034	7	8546	4.451	8.56e-06	+++-+++	0	0.6606	intron_variant	CCNL1	-
rs4383467	3	156880587	A	G	0.755963	7	8546	-4.451	8.561e-06	---+---	0	0.6608	upstream_gene_variant	CCNL1	2105
rs4383467	3	156880587	A	G	0.755963	7	8546	-4.451	8.561e-06	---+---	0	0.6608	regulatory_region_variant	-	-
rs5003893	3	156879120	T	G	0.755963	7	8546	-4.451	8.561e-06	---+---	0	0.6608	upstream_gene_variant	CCNL1	638
rs17552941	3	156878389	C	G	0.755964	7	8546	-4.451	8.562e-06	---+---	0	0.6607	5_prime_UTR_variant	CCNL1	-
rs17552941	3	156878389	C	G	0.755964	7	8546	-4.451	8.562e-06	---+---	0	0.6607	regulatory_region_variant	-	-
rs17552941	3	156878389	C	G	0.755964	7	8546	-4.451	8.562e-06	---+---	0	0.6607	regulatory_region_variant	-	-
rs10936062	3	156877443	T	C	0.244034	7	8546	4.451	8.563e-06	+++-+++	0	0.6606	regulatory_region_variant	-	-
rs10936062	3	156877443	T	C	0.244034	7	8546	4.451	8.563e-06	+++-+++	0	0.6606	regulatory_region_variant	-	-
rs10936062	3	156877443	T	C	0.244034	7	8546	4.451	8.563e-06	+++-+++	0	0.6606	intron_variant	CCNL1	-
rs6441116	3	156876803	T	G	0.755966	7	8546	-4.451	8.563e-06	---+---	0	0.6605	intron_variant	CCNL1	-
rs6441116	3	156876803	T	G	0.755966	7	8546	-4.451	8.563e-06	---+---	0	0.6605	regulatory_region_variant	-	-
rs10936061	3	156877357	T	C	0.755966	7	8546	-4.451	8.564e-06	---+---	0	0.6606	intron_variant	CCNL1	-
rs10936061	3	156877357	T	C	0.755966	7	8546	-4.451	8.564e-06	---+---	0	0.6606	regulatory_region_variant	-	-
rs6441115	3	156876574	A	G	0.755964	7	8546	-4.451	8.564e-06	---+---	0	0.6606	regulatory_region_variant	-	-
rs6441115	3	156876574	A	G	0.755964	7	8546	-4.451	8.564e-06	---+---	0	0.6606	intron_variant	CCNL1	-
rs59715654	3	156877276	CAA	C	0.755966	7	8546	-4.451	8.565e-06	---+---	0	0.6606	TF_binding_site_variant	-	-
rs59715654	3	156877276	CAA	C	0.755966	7	8546	-4.451	8.565e-06	---+---	0	0.6606	intron_variant	CCNL1	-
rs59715654	3	156877276	CAA	C	0.755966	7	8546	-4.451	8.565e-06	---+---	0	0.6606	regulatory_region_variant	-	-
rs8925	3	156868450	T	C	0.755971	7	8546	-4.45	8.6e-06	---+---	0	0.6601	intron_variant	CCNL1	-
rs73154633	3	156870059	T	C	0.24403	7	8546	4.45	8.604e-06	+++-+++	0	0.6602	intron_variant	CCNL1	-
rs12636125	3	156864642	A	T	0.244026	7	8546	4.449	8.617e-06	+++-+++	0	0.6598	downstream_gene_variant	CCNL1	943
rs59210914	3	156863364	A	G	0.755976	7	8546	-4.449	8.625e-06	---+---	0	0.6598	downstream_gene_variant	CCNL1	2221
rs59210914	3	156863364	A	G	0.755976	7	8546	-4.449	8.625e-06	---+---	0	0.6598	regulatory_region_variant	-	-
rs59865540	3	156863213	T	C	0.244024	7	8546	4.449	8.625e-06	+++-+++	0	0.6598	downstream_gene_variant	CCNL1	2372
rs6047383	20	2185367	A	G	0.515771	7	8546	-4.449	8.632e-06	-+-----	0	0.4777	upstream_gene_variant	LOC388780	2207
rs141628094	17	65364629	A	G	0.065112	2	3637	4.447	8.71e-06	?+???+?	0	0.7555	upstream_gene_variant	PSMD12	1908
rs141628094	17	65364629	A	G	0.065112	2	3637	4.447	8.71e-06	?+???+?	0	0.7555	upstream_gene_variant	PITPNC1	8768
rs141628094	17	65364629	A	G	0.065112	2	3637	4.447	8.71e-06	?+???+?	0	0.7555	upstream_gene_variant	LOC101928074	8065
rs12492801	3	156872076	A	G	0.242071	7	8546	4.437	9.114e-06	+++-+++	0	0.6858	intron_variant	CCNL1	-
rs56150358	3	156990252	T	C	0.243913	7	8546	4.433	9.287e-06	+++-+++	0	0.6971	intron_variant	VEPH1	-
rs4680363	3	157150082	A	T	0.476661	7	8546	4.433	9.29e-06	+-+-+++	34	0.1684	intron_variant	VEPH1	-
rs4680363	3	157150082	A	T	0.476661	7	8546	4.433	9.29e-06	+-+-+++	34	0.1684	upstream_gene_variant	PTX3	4498

## Sheet: S2b_rs6035856
Table S2b. Detailed rs6035856 association statistics by single dataset. Odds Ratios refer to A1 allele.
Note: The sibling-based dataset ENall1 was analyzed genome-wide through linear mixed modelling (in FastLMM) for computational reasons, while its OR as shown here was computed through a logistic mixed model in GMMAT, to make it comparable to the other ORs, which were produced through logistic regression in PLINK. For this reason, the relevant association p-value and the result of the pooled analys…
Dataset	A1	A2	FRQ	OR	ORLow	ORUp	P	N
AGS	G	T	0.5513	1.359	1.1352	1.626	0.000828	1454
ENall1	G	T	0.5426	1.234	1.0625	1.432	0.005848	3313
ENall2	G	T	0.5384	1.386	1.0952	1.753	0.006569	2767
Finland	G	T	0.5745	1.071	0.7783	1.473	0.6744	324
France	G	T	0.5228	1.27	0.7948	2.029	0.3174	163
Netherlands	G	T	0.536	1.104	0.7063	1.727	0.6633	284
Hungary	G	T	0.5583	1.262	0.8474	1.881	0.2519	241
Pooled	G	T	NA	1.269	1.1584	1.391	3.17e-07	8546

## Sheet: S2c_GeneEnrichment
Table S2c. Gene-based enrichment associations detected with DD.
Both asymptotic sampling distribution p-values (P) and permutation-based sampling distribution p-values (PERMP), as produced by MAGMA v 1.06, are reported.
Symbol	CHR	START	STOP	NSNPS	N	ZSTAT	P	PERMP
VEPH1	3	156967531	157231415	539	8546	5.6297	9.0274e-09	8e-08
LOC388780	20	2177574	2203797	70	8546	5.2682	6.8885e-08	1.7173e-07
CCNL1	3	156854291	156888482	65	8546	4.3108	8.133e-06	5.4945e-06
PTX3	3	157144580	157171417	39	8546	4.2408	1.1135e-05	1.3514e-05
FBXO34	14	55728021	55830329	236	8546	3.7262	9.7194e-05	7.1429e-05
PHF3	6	64335707	64434407	97	8546	3.6258	0.00014404	0.00025
KCTD16	5	143540437	143868097	421	8546	3.5953	0.00016201	0.00046667
DOK5	20	53082266	53277710	347	8546	3.5879	0.00016668	0.00075
ATG14	14	55823109	55888576	189	8546	3.5663	0.00018099	9.0909e-05
ZNF836	19	52648039	52684896	83	8546	3.4799	0.00025085	0.0004
TRIM43	2	96247766	96275471	4	8546	3.4774	0.00025317	0.0003
FSCN2	17	79471022	79514156	64	8546	3.4517	0.0002785	0.00033333
UNC5D	8	35082975	35664068	674	8546	3.4441	0.00028648	0.0005
CST1	20	23718190	23741574	152	8546	3.4259	0.00030637	0.00046667
SP3	2	174761187	174840430	147	8546	3.4159	0.00031789	0.00033333
MEIS2	15	37173222	37403500	284	8546	3.3994	0.00033765	0.0008
LGALS3	14	55585935	55622148	65	8546	3.3993	0.0003378	0.000275
GPR39	2	133164147	133414169	637	8546	3.3865	0.00035389	0.0008
RTTN	18	67661040	67882962	53	8546	3.3555	0.00039609	0.000325
AKT1	14	105225686	105272080	32	8546	3.3217	0.00044735	0.00046667
KCNH7	2	163217917	163705257	588	8546	3.311	0.00046486	0.001
WDR53	3	196271024	196305627	60	8546	3.3077	0.0004703	0.0006
SIVA1	14	105209470	105235996	48	8546	3.2858	0.00050842	0.0007
C1orf226	1	162338696	162366608	59	8546	3.2544	0.0005682	0.0011
GGT5	22	24605622	24651317	105	8546	3.1865	0.00072014	0.0013
NT5DC1	6	116411999	116576853	308	8546	3.18	0.00073626	0.001
COL10A1	6	116430085	116457296	43	8546	3.1778	0.00074205	0.0009
DLGAP5	14	55604834	55668396	112	8546	3.1754	0.00074805	0.0008
OR7C1	19	14899943	14956188	149	8546	3.1683	0.00076659	0.002
WNK1	12	851759	1030618	333	8546	3.1664	0.00077167	0.001
ACTG1	17	79466997	79489892	65	8546	3.1585	0.00079286	0.00065
PTP4A1	6	64271917	64303493	28	8546	3.1579	0.00079454	0.0013
SYTL3	6	159055931	159195908	388	8546	3.1501	0.00081618	0.0024
RNF216	7	5649672	5831361	232	8546	3.1168	0.00091406	0.0014
ANKRD36C	2	96506914	96668068	82	8546	3.0993	0.00096994	0.0022
FAHD2A	2	96058439	96092357	8	8546	3.0925	0.00099232	0.0006
ADAM23	2	207298268	207495854	317	8546	3.088	0.0010074	0.0012
EZR	6	159176773	159250456	263	8546	3.081	0.0010316	0.0024
FAM160B1	10	116571503	116669586	219	8546	3.0729	0.0010598	0.001
MFSD9	2	103321089	103363341	73	8546	3.0612	0.0011021	0.0014
SLC8A1	2	40329286	40749575	1062	8546	3.0594	0.0011091	0.0022
INO80C	18	33022194	33088110	102	8546	3.0434	0.0011695	0.0022
SPECC1L	22	24656785	24823708	113	8546	3.0357	0.0011998	0.0014
C19orf44	19	16597187	16642180	89	8546	3.032	0.0012147	0.0014
RAI1	17	17574787	17724767	153	8546	3.0231	0.001251	0.0012
HAUS6	9	19043135	19112940	221	8546	3.0026	0.0013385	0.0028
FBXO45	3	196285725	196325930	52	8546	3.0017	0.0013424	0.001
CABIN1	22	24397642	24584596	156	8546	2.9738	0.0014705	0.0017
PRR5L	11	36307725	36496754	521	8546	2.9719	0.0014797	0.0026
RRAGA	9	19039372	19061023	82	8546	2.9665	0.0015059	0.002
CFAP52	17	9469944	9556776	67	8546	2.9626	0.0015251	0.001
PTCHD4	6	47835157	48046425	452	8546	2.9621	0.0015278	0.0022
TMEM132C	12	128741948	129202460	714	8546	2.9579	0.0015488	0.0022
ERMAP	1	43272776	43320660	70	8546	2.9517	0.00158	0.0028
FSTL4	5	132522152	132958223	918	8546	2.9386	0.0016487	0.0046
KIAA1467	12	13187300	13246383	100	8546	2.9367	0.0016584	0.0015
GAN	16	81338571	81423803	200	8546	2.9312	0.0016883	0.0026
NDE1	16	15727124	15830210	123	8546	2.9301	0.0016942	0.0036
LDLRAD2	1	22128758	22161714	73	8546	2.9248	0.0017231	0.002
CDS1	4	85494057	85582493	72	8546	2.9088	0.0018139	0.0024
BRAP	12	112069950	112133790	34	8546	2.8985	0.0018748	0.0024
P3H1	1	43202006	43242755	66	8546	2.896	0.0018897	0.003
CPNE2	16	57116455	57192281	124	8546	2.8816	0.0019785	0.002
ADRA2B	2	96768623	96792281	18	8546	2.8812	0.0019807	0.002
FERMT1	20	6045492	6114191	217	8546	2.8711	0.0020453	0.0034
ASTL	2	96779589	96814175	26	8546	2.8559	0.0021457	0.0026
RRP1B	21	45069432	45125960	88	8546	2.8404	0.0022529	0.0022
GATAD1	7	92066762	92099381	38	8546	2.8367	0.002279	0.0022
CHD5	1	6151847	6250194	237	8546	2.8271	0.0023483	0.0038
POMZP3	7	76229303	76266620	52	8546	2.8017	0.0025415	0.0022
MAPKAPK5	12	112270032	112341228	140	8546	2.7977	0.002573	0.0026
TMEM116	12	112359086	112461023	161	8546	2.7953	0.002593	0.0028
RUVBL1	3	127789800	127882752	182	8546	2.781	0.00271	0.0038
KLHL36	16	84672131	84711187	127	8546	2.7728	0.0027792	0.0022
OR4D9	11	59272386	59293330	16	8546	2.7695	0.0028069	0.0025
C8B	1	57384883	57443213	153	8546	2.7658	0.0028392	0.0046
ACAD10	12	112113857	112204911	66	8546	2.7594	0.0028951	0.0032
COQ10B	2	198308231	198349851	31	8546	2.7554	0.002931	0.0036
EEFSEC	3	127862302	128137489	392	8546	2.7546	0.0029384	0.005
ADSSL1	14	105180534	105223662	91	8546	2.7507	0.0029731	0.0042
TMEM182	2	103368490	103460948	166	8546	2.7455	0.003021	0.0048
OR4D11	11	59261049	59281984	21	8546	2.7454	0.003022	0.0025
ALDH2	12	112194691	112257789	47	8546	2.7371	0.003099	0.005
TUB	11	8030742	8137654	194	8546	2.7366	0.0031039	0.0046
C12orf42	12	103621369	103899788	526	8546	2.7194	0.0032699	0.0036
ERVW-1	7	92087694	92117229	29	8546	2.7138	0.0033261	0.0032
PLCG2	16	81802899	82006290	864	8546	2.7104	0.0033598	0.0054
IQCF2	3	51885645	51907440	38	8546	2.7042	0.003423	0.004
ADORA2A	22	24809565	24848328	41	8546	2.703	0.0034361	0.005
CCDC23	1	43262723	43293059	48	8546	2.7015	0.003451	0.0046
HSF2BP	21	44939066	45089380	172	8546	2.7007	0.0034595	0.0034
SH3RF2	5	145306126	145468680	346	8546	2.6979	0.0034891	0.0046
AGT	1	230828269	230860336	122	8546	2.6886	0.0035878	0.0054
TMEM127	2	96905946	96941751	15	8546	2.688	0.0035938	0.01
USP13	3	179360933	179517189	281	8546	2.6843	0.0036346	0.0048
CCDC144NL	17	20756708	20809453	21	8546	2.6828	0.0036503	0.0028
XCL1	1	168535711	168561315	81	8546	2.6792	0.0036894	0.005
ATP6V1F	7	128492857	128515903	19	8546	2.6759	0.0037262	0.0056
FAM196B	5	169280719	169417744	273	8546	2.6714	0.0037767	0.0042
BBS9	7	33159144	33655680	1212	8546	2.6679	0.0038162	0.0034
GLB1L2	11	134191768	134256222	84	8546	2.6677	0.0038186	0.005
LGSN	6	63975856	64039882	59	8546	2.6671	0.0038253	0.0042
DUSP2	2	96798908	96821206	13	8546	2.6653	0.0038462	0.0054
APEH	3	49701427	49730936	37	8546	2.6598	0.0039096	0.0042
LIMD1	3	45626323	45732755	196	8546	2.6582	0.0039281	0.0062
C5orf51	5	41894423	41931738	21	8546	2.6499	0.0040261	0.0044
RNF138	18	29661818	29721524	90	8546	2.6349	0.0042086	0.0034
RIMS2	8	104502426	105276656	2281	8546	2.6347	0.0042103	0.007
MRPL23	11	1958502	2017295	138	8546	2.6326	0.0042365	0.0034
OR7A5	19	14927139	14949276	49	8546	2.6286	0.0042869	0.005
LYRM4	6	5037395	5271172	706	8546	2.6273	0.0043031	0.015
PRR12	19	50084912	50139696	87	8546	2.6261	0.004319	0.005
GPAT2	2	96677694	96711722	15	8546	2.6255	0.004326	0.0046
SCAMP5	15	75277876	75323836	104	8546	2.6213	0.0043804	0.0052
PVR	19	45137098	45179429	37	8546	2.6125	0.0044938	0.0064
SIRT6	19	4164106	4192596	29	8546	2.6102	0.0045242	0.0034
UBL5	19	9928556	9950797	33	8546	2.6005	0.0046549	0.0052
C1orf111	1	162333515	162357017	49	8546	2.5995	0.0046679	0.0036
PPCDC	15	75305927	75353067	98	8546	2.5975	0.004695	0.0058
CCDC149	4	24797739	24991826	471	8546	2.5938	0.0047459	0.0062
CALR3	19	16579767	16617015	94	8546	2.5909	0.0047859	0.0042
CHIT1	1	203175207	203208860	80	8546	2.5901	0.004798	0.0064
ASAP2	2	9336894	9555812	372	8546	2.5891	0.0048115	0.0074
SPDYE18	7	76152874	76699911	243	8546	2.5854	0.0048628	0.0042
LOC100506422	9	26056673	26128406	157	8546	2.5813	0.0049214	0.011
SULT2B1	19	49045429	49112684	245	8546	2.5812	0.0049226	0.005
PIN1	19	9935883	9970365	49	8546	2.5785	0.0049616	0.0064
PTPN11	12	112846536	112957717	54	8546	2.5752	0.0050093	0.0062
NPPA	1	11895766	11917840	84	8546	2.5742	0.0050229	0.012
LRIG2	1	113605792	113677824	63	8546	2.5713	0.0050664	0.005
LOC100130705	7	128496464	128522101	29	8546	2.5666	0.0051357	0.0078
ADAMTS10	19	8635124	8685588	16	8546	2.5648	0.0051613	0.0072
PRSS22	16	2892728	2918625	59	8546	2.5641	0.005172	0.0054
CCDC90B	11	82962498	83007445	89	8546	2.5626	0.0051952	0.003
HNRNPA2B1	7	26219547	26250413	16	8546	2.5599	0.0052348	0.0064
SPP2	2	234949346	234995776	136	8546	2.5587	0.0052536	0.0084
NKAIN2	6	124114991	125156786	1884	8546	2.5578	0.0052676	0.0082
TRIM43B	2	96132715	96160479	8	8546	2.552	0.0053559	0.0054
ARHGAP26	5	142139881	142618572	641	8546	2.5517	0.0053592	0.0084
NOSIP	19	50048725	50093845	85	8546	2.5501	0.005384	0.0084
ZNF443	19	12527710	12561926	276	8546	2.5471	0.0054314	0.0054
NASP	1	46039660	46094578	75	8546	2.5421	0.0055087	0.0056
PHF11	13	50059746	50113123	159	8546	2.5367	0.0055952	0.01
CCDC17	1	46075716	46100424	63	8546	2.5307	0.0056923	0.0058
CCNY	10	35525953	35870848	302	8546	2.5294	0.0057125	0.01
PPP2R2D	10	133737957	133780054	106	8546	2.522	0.0058347	0.01
PLCL1	2	198659426	199024608	533	8546	2.5218	0.0058382	0.0078
IGLL1	22	23905312	23932619	14	8546	2.52	0.0058685	0.01
STX8	17	9143788	9489275	650	8546	2.5189	0.0058853	0.0068
SFRP2	4	154691742	154720228	50	8546	2.5184	0.0058936	0.0048
CIAO1	2	96921884	96949917	14	8546	2.5147	0.0059575	0.011
SETDB2	13	50008429	50079139	125	8546	2.5142	0.005965	0.0088
TBC1D5	3	17188654	17794240	633	8546	2.5133	0.0059802	0.0042
FUT3	19	5832899	5861485	27	8546	2.5118	0.006006	0.0056
FLNC	7	128460436	128509328	61	8546	2.5103	0.0060306	0.007
BAIAP2L2	22	38470896	38516971	96	8546	2.5097	0.0060424	0.0084
FAM162B	6	117063360	117096886	75	8546	2.5096	0.0060436	0.01
FKBP1A	20	1339621	1383816	130	8546	2.4978	0.0062492	0.01
TANC2	17	61033913	61515067	383	8546	2.4942	0.0063129	0.01
MOB4	2	198370295	198428423	59	8546	2.4926	0.00634	0.006
SCGB2B2	19	35074346	35095490	54	8546	2.4911	0.0063674	0.0082
DEF8	16	90004560	90044468	142	8546	2.4908	0.0063735	0.0062
C1orf50	1	43222916	43251413	47	8546	2.4907	0.0063746	0.011
NCAPH	2	96991479	97052833	43	8546	2.4903	0.0063824	0.019
SMIM12	1	35305963	35335417	14	8546	2.4888	0.0064082	0.0046
CRACR2A	12	3712122	3872366	546	8546	2.4801	0.0065677	0.0082
ATXN7L3	17	42259173	42285747	23	8546	2.4764	0.006635	0.0072
MYO19	17	34841599	34901305	46	8546	2.4652	0.0068462	0.0066
TMEM241	18	20865977	21027925	231	8546	2.4652	0.0068478	0.0102
SLC30A4	15	45764676	45825005	48	8546	2.4647	0.0068567	0.005
SNRNP200	2	96930074	96981307	28	8546	2.4601	0.0069456	0.014
ADGRF5	6	46810242	46932681	333	8546	2.4557	0.00703	0.0086
CEACAM16	19	45192421	45223986	17	8546	2.4556	0.0070334	0.0056
SLC25A48	5	135160365	135234326	182	8546	2.4556	0.0070334	0.013
CDC42EP2	11	65072289	65099900	22	8546	2.4531	0.0070813	0.01
PIGW	17	34880849	34905217	11	8546	2.4507	0.0071291	0.006
ATP2B4	1	203585915	203723209	180	8546	2.4475	0.0071929	0.009
CBX3	7	26230831	26263227	10	8546	2.4466	0.0072114	0.01
QTRTD1	3	113765582	113817269	81	8546	2.4449	0.0072448	0.0082
MST1	3	49711380	49736196	25	8546	2.4416	0.0073108	0.0094
OTOG	11	17558920	17677491	186	8546	2.4378	0.0073894	0.011
PRRG2	19	50074574	50104272	60	8546	2.4338	0.0074708	0.012
DDX49	19	19020484	19049442	41	8546	2.4281	0.0075884	0.011
TBC1D20	20	406124	453187	66	8546	2.4274	0.007603	0.0076
ADGRE1	19	6877560	6950464	331	8546	2.4154	0.0078584	0.012
GBAS	7	56022270	56077875	128	8546	2.4153	0.0078619	0.0066
ARL11	13	50192435	50218008	73	8546	2.4137	0.0078954	0.0078
NEIL2	8	11617172	11654854	204	8546	2.4115	0.0079428	0.0094
HSPE1-MOB4	2	198354721	198428423	78	8546	2.4089	0.0080009	0.0064
SREBF1	17	17704663	17750331	57	8546	2.4084	0.008011	0.0082
RPL6	12	112832994	112866647	21	8546	2.4078	0.0080237	0.0096
FLT3LG	19	49967455	49999491	66	8546	2.402	0.0081527	0.0086
SLC30A1	1	211738381	211762099	33	8546	2.3994	0.0082116	0.014
CLDN19	1	43188764	43215925	44	8546	2.3988	0.008225	0.015
PI15	8	75726772	75777264	89	8546	2.3966	0.0082733	0.0084
ZFAT	8	135480031	135735292	750	8546	2.3949	0.0083116	0.017
IQCF5	3	51897737	51919600	41	8546	2.3931	0.0083542	0.007
ATP5G2	12	54048944	54080512	86	8546	2.3905	0.0084136	0.016
RRP15	1	218448629	218521325	28	8546	2.39	0.008424	0.012
GALNT12	9	101559981	101622363	102	8546	2.3897	0.0084311	0.012
RPAP3	12	48045715	48109844	128	8546	2.3861	0.0085149	0.0096
GPBP1L1	1	46082976	46163782	157	8546	2.3842	0.0085593	0.0086
KEAP1	19	10586796	10624054	101	8546	2.3822	0.0086056	0.0114
DUOX1	15	45412192	45467776	91	8546	2.3816	0.0086179	0.01
SLC16A8	22	38464144	38489170	28	8546	2.3813	0.0086255	0.0094
PPP6C	9	127898852	127962218	134	8546	2.3801	0.0086529	0.01
TXNRD2	22	19853040	19939359	283	8546	2.3768	0.0087308	0.0086
CLTB	5	175809456	175853570	71	8546	2.3749	0.0087769	0.0114
SSR3	3	156247929	156282973	90	8546	2.3713	0.008864	0.0084
ZNHIT3	17	34832471	34865154	30	8546	2.3694	0.0089088	0.0082
FRY	13	32595269	32880794	580	8546	2.3666	0.0089756	0.011
LOC100129924	1	43243661	43274227	44	8546	2.3665	0.0089792	0.014
ARHGAP35	19	47411824	47518334	83	8546	2.3661	0.0089888	0.0088
TAF10	11	6622048	6643475	48	8546	2.3636	0.0090496	0.0084
FPR1	19	52239023	52265150	83	8546	2.3589	0.0091652	0.012
BRCA2	13	32879617	32983809	171	8546	2.3521	0.0093334	0.014
FAM133B	7	92180072	92229706	52	8546	2.3484	0.0094261	0.012
RPL13A	19	49980811	50005565	55	8546	2.3472	0.0094581	0.0106
CMYA5	5	78975659	79106049	317	8546	2.3467	0.0094691	0.012
OPN5	6	47739775	47804117	176	8546	2.3395	0.0096559	0.013
RLN1	9	5297637	5349873	105	8546	2.3387	0.0096744	0.012
ADCYAP1	18	894366	922173	50	8546	2.3379	0.009697	0.0066
HTR3C	3	183760835	183788461	76	8546	2.3288	0.0099354	0.011
MEX3D	19	1544668	1578057	4	8546	2.3264	0.009998	0.0064
FBXO4	5	41915352	41951672	20	8546	2.325	0.010035	0.0088
AKR1B1	7	134117107	134153888	52	8546	2.3171	0.01025	0.015
SLC13A5	17	6578038	6626886	91	8546	2.3148	0.010311	0.011
NAA25	12	112454493	112556826	69	8546	2.3143	0.010327	0.0112
TBPL2	14	55870928	55917263	204	8546	2.3092	0.010467	0.0098
HOMER3	19	19030010	19062041	28	8546	2.3071	0.010525	0.016
PPIH	1	43113706	43152429	48	8546	2.305	0.010584	0.018
CYP11B2	8	143981975	144009259	106	8546	2.3022	0.010662	0.011
CTNNA2	2	79730060	80885993	2566	8546	2.3021	0.010665	0.015
MYOD1	11	17731110	17753678	24	8546	2.2998	0.01073	0.0082
CRHBP	5	76238680	76275299	67	8546	2.2994	0.010741	0.012
LRRTM1	2	80505481	80541718	41	8546	2.2993	0.010745	0.011
ZC3H15	2	187340885	187384088	73	8546	2.2974	0.010799	0.0098
ACTR5	20	37366933	37411089	183	8546	2.2965	0.010824	0.011
TMUB2	17	42254300	42279099	22	8546	2.2956	0.010849	0.0096
NSFL1C	20	1412807	1458345	107	8546	2.295	0.010866	0.016
ARID2	12	46113494	46311820	113	8546	2.2945	0.01088	0.011
DMRTA1	9	22436840	22462472	73	8546	2.2921	0.010949	0.018
TPP1	11	6623997	6650692	57	8546	2.2894	0.011029	0.011
CENPBD1	16	90026183	90049240	63	8546	2.2884	0.011056	0.011
INPP4B	4	142939181	143777604	1736	8546	2.2883	0.011059	0.0124
BEGAIN	14	100993484	101046131	89	8546	2.2812	0.011268	0.014
DNAH7	2	196592427	196943536	400	8546	2.2809	0.011278	0.0132
OR5M8	11	56247911	56268846	76	8546	2.2774	0.01138	0.01
ZNF532	18	56519832	56663709	219	8546	2.2724	0.01153	0.018
USP8	15	50706579	50803280	190	8546	2.2712	0.011568	0.014
PKP4	2	159303476	159547941	632	8546	2.2701	0.011599	0.02
RPAP1	15	41799374	41846464	133	8546	2.2699	0.011608	0.014
FSCN1	7	5622436	5656287	29	8546	2.2666	0.011706	0.017
CHFR	12	133406937	133491459	291	8546	2.2666	0.011707	0.01
FLYWCH2	16	2922924	2959383	183	8546	2.2659	0.011729	0.012
HSPD1	2	198341308	198374998	28	8546	2.265	0.011755	0.013
SCGB3A1	5	180007105	180028487	22	8546	2.2648	0.011764	0.012
GML	8	143906217	143938262	107	8546	2.2644	0.011775	0.01
C15orf61	15	67803522	67829641	61	8546	2.2641	0.011785	0.011
DIP2A	21	47868862	47999926	443	8546	2.2625	0.011832	0.016
SEC61A1	3	127760402	127800526	102	8546	2.2616	0.01186	0.015
GSX2	4	54956248	54978122	33	8546	2.2594	0.011929	0.016
TMEM69	1	46143847	46170110	46	8546	2.2593	0.011933	0.0116
ZP3	7	76016841	76081388	152	8546	2.2557	0.012045	0.012
STARD7	2	96840597	96884573	34	8546	2.2547	0.012075	0.013
LOC339862	3	17994064	18320414	536	8546	2.2546	0.012081	0.014
STT3B	3	31564130	31687556	119	8546	2.2512	0.012186	0.019
VCL	10	75747836	75889918	168	8546	2.2497	0.012234	0.011
OXCT1	5	41720167	41880791	125	8546	2.244	0.012416	0.019
CACNA1A	19	13307256	13627274	692	8546	2.2422	0.012473	0.011
TMEM220	17	10606631	10643646	112	8546	2.2404	0.012534	0.0114
SF3B1	2	198246698	198309815	46	8546	2.2391	0.012575	0.017
TEX10	9	103054357	103125856	141	8546	2.2384	0.012596	0.016
SLC16A11	17	6934949	6957242	51	8546	2.2373	0.012632	0.0136
ADHFE1	8	67334693	67394260	138	8546	2.2352	0.012702	0.013
APOBEC1	12	7791996	7833195	161	8546	2.235	0.012708	0.015
IPP	1	46149996	46226485	141	8546	2.2344	0.012728	0.01
CLDN14	21	37822919	37958867	427	8546	2.2322	0.012799	0.02
CDH3	16	68668151	68742959	170	8546	2.2318	0.012815	0.011
CYB5D1	17	7751064	7775691	26	8546	2.2307	0.012851	0.015
DCHS1	11	6632556	6695320	107	8546	2.2293	0.012898	0.016
R3HCC1	8	23135442	23163792	83	8546	2.2257	0.013018	0.012
IL6	7	22756766	22781621	69	8546	2.2246	0.013054	0.017
ILK	11	6614938	6642105	57	8546	2.2234	0.013095	0.012
S100B	21	48008531	48035035	143	8546	2.2205	0.013193	0.02
GABRA5	15	27101866	27204357	36	8546	2.2199	0.013214	0.01
RFTN2	2	198425524	198550774	161	8546	2.2172	0.013304	0.014
OSBPL6	2	179049208	179274160	398	8546	2.2169	0.013313	0.028
LRRC4C	11	40125524	41491186	2635	8546	2.2064	0.013677	0.018
ADPRM	17	10590927	10626264	106	8546	2.2056	0.013707	0.011
CNOT7	8	17076737	17114387	76	8546	2.2026	0.01381	0.013
SUSD2	22	24567444	24595074	32	8546	2.2007	0.013877	0.013
URB2	1	229751981	229805946	117	8546	2.1978	0.01398	0.016
FCGR2A	1	161465205	161499360	61	8546	2.1957	0.014058	0.015
BSN	3	49581922	49718982	169	8546	2.1952	0.014076	0.016
SOX14	3	137473134	137495176	26	8546	2.1948	0.014088	0.012
FCRLA	1	161666762	161694142	84	8546	2.1854	0.014429	0.018
IQCF6	3	51802577	51823256	6	8546	2.1845	0.014462	0.014
VPS37A	8	17094401	17165533	168	8546	2.1845	0.014464	0.016
C10orf54	10	73497313	73543337	139	8546	2.1808	0.0146	0.021
ITPRIPL1	2	96981062	97004091	10	8546	2.1793	0.014653	0.027
FHL2	2	105967272	106065230	203	8546	2.1786	0.014682	0.016
PERP	6	138399642	138438660	124	8546	2.1782	0.014695	0.017
RABEPK	9	127952821	128006438	110	8546	2.1774	0.014727	0.012
EFNB2	13	107132079	107197388	84	8546	2.1748	0.014822	0.0112
RBFOX2	22	36124783	36434679	243	8546	2.1744	0.014837	0.016
CDH1	16	68761128	68879445	268	8546	2.1728	0.014897	0.02
SIGLEC5	19	52104756	52143727	38	8546	2.1695	0.015021	0.011
CAMKK2	12	121665495	121746111	176	8546	2.1687	0.015052	0.016
C1QTNF9	13	24873686	24906669	113	8546	2.1668	0.015124	0.015
MAN2A1	5	109015156	109213429	541	8546	2.1635	0.015251	0.012
TNFAIP8L1	19	4629527	4665580	78	8546	2.1629	0.015274	0.013
LDLR	19	11190037	11254506	206	8546	2.1625	0.015291	0.014
PLSCR5	3	146284342	146334003	265	8546	2.1621	0.015305	0.018
USP22	17	20892906	20956722	214	8546	2.1611	0.015345	0.016
DGKE	17	54901460	54956036	100	8546	2.1609	0.01535	0.014
ASB16	17	42238074	42266650	33	8546	2.1591	0.015421	0.012
PSAT1	9	80901991	80955009	177	8546	2.159	0.015427	0.022
RBM7	11	114261283	114289636	64	8546	2.1587	0.015435	0.014
LRRC74A	14	77282725	77346656	141	8546	2.1586	0.015442	0.016
TAF5L	1	229718858	229771794	110	8546	2.1559	0.015545	0.016
ZNF385B	2	180296709	180736232	1382	8546	2.155	0.01558	0.014
GREB1L	18	18812203	19115384	146	8546	2.1547	0.015592	0.017
WDFY3	4	85580690	85897544	167	8546	2.1542	0.015614	0.013
ZNF568	19	37397231	37498834	410	8546	2.1527	0.015672	0.018
SPOCK1	5	136300987	136845018	1068	8546	2.1526	0.015675	0.024
SHCBP1L	1	182859000	182932553	42	8546	2.1525	0.015678	0.019
TMOD2	15	52033758	52118560	170	8546	2.1524	0.015684	0.01
PPFIA1	11	70106806	70240607	242	8546	2.1522	0.015691	0.015
OR6B1	7	143691090	143712025	42	8546	2.152	0.015699	0.01
NFXL1	4	47839250	47926684	185	8546	2.1516	0.015715	0.016
IQCF3	3	51850899	51874874	4	8546	2.151	0.015737	0.01
RBM12B	8	94732798	94763268	44	8546	2.1507	0.015748	0.023
PEX1	7	92106337	92167845	52	8546	2.1493	0.015805	0.012
STARD13	13	33667272	34260932	1082	8546	2.1478	0.015866	0.017
OR5M3	11	56226964	56248014	67	8546	2.1463	0.015926	0.015
RPS11	19	49989622	50012969	50	8546	2.1454	0.015962	0.012
OGFRL1	6	71988477	72023267	68	8546	2.1444	0.016	0.028
MTNR1A	4	187444809	187486537	76	8546	2.1437	0.01603	0.022
KCP	7	128506919	128560773	34	8546	2.1435	0.016036	0.012
CCDC141	2	179684484	179924841	561	8546	2.1435	0.016037	0.023
CEBPE	14	23576515	23598820	42	8546	2.1429	0.016062	0.013
SSU72	1	1467053	1520262	1	8546	2.1417	0.01611	0.022
HDAC1	1	32747708	32809227	4	8546	2.1408	0.016146	0.018
NPL	1	182748584	182809519	49	8546	2.1397	0.016191	0.02
LSM1	8	38010839	38044248	40	8546	2.1396	0.016195	0.017
ANKRD42	11	82894754	82977719	141	8546	2.1378	0.016267	0.017
INHBA	7	41718601	41752706	29	8546	2.1374	0.016282	0.015
SETD7	4	140417192	140487577	109	8546	2.1362	0.016333	0.021
OR52N5	11	5788864	5809897	67	8546	2.136	0.016339	0.015
SYT17	16	19169541	19289656	166	8546	2.134	0.016422	0.015
RDH13	19	55545684	55590914	235	8546	2.133	0.016463	0.019
LRRC8C	1	90088644	90195094	159	8546	2.1312	0.016538	0.016
RUNDC3A	17	42375786	42406039	34	8546	2.1309	0.016547	0.014
KDM6B	17	7727521	7768118	39	8546	2.1309	0.01655	0.018
C17orf53	17	42209274	42249844	41	8546	2.1274	0.016693	0.01
TSPYL4	6	116561127	116585261	55	8546	2.1256	0.016769	0.022
HSPA12B	20	3703317	3743758	47	8546	2.1253	0.016781	0.013
MCEE	2	71326806	71367394	127	8546	2.124	0.016834	0.012
CIZ1	9	130918344	130976662	72	8546	2.1226	0.016895	0.019
ZNF69	19	11988633	12035366	67	8546	2.1216	0.016934	0.017
CTRB2	16	75227994	75251072	113	8546	2.1207	0.016974	0.013
FAM84A	2	14762810	14790170	26	8546	2.1181	0.017085	0.012
ITLN2	1	160904810	160934589	91	8546	2.1177	0.017099	0.017
LRRC48	17	17866127	17930203	65	8546	2.1175	0.01711	0.019
TMEM184B	22	38602415	38679040	150	8546	2.1154	0.017198	0.017
ATXN2	12	111880018	112047480	99	8546	2.1133	0.017289	0.017
PCLO	7	82373321	82802197	964	8546	2.1128	0.017309	0.017
C9orf66	9	203108	225893	109	8546	2.1112	0.017378	0.015
TMEM181	6	158947468	159066467	352	8546	2.1109	0.01739	0.02
TMEM88	17	7748181	7769417	19	8546	2.1102	0.017421	0.019
TOM1L2	17	17736822	17885784	172	8546	2.1101	0.017426	0.017
ZNF700	19	12025883	12071588	41	8546	2.11	0.017428	0.017
PML	15	74277014	74350160	125	8546	2.1098	0.017436	0.02
PPP1R13L	19	45872892	45919787	84	8546	2.1092	0.017462	0.026
LYZL2	10	30890708	30928647	142	8546	2.1071	0.017553	0.013
CSE1L	20	47652783	47723497	168	8546	2.1063	0.017591	0.025
OR5M10	11	56334250	56355197	64	8546	2.1039	0.017695	0.019
GGNBP2	17	34890737	34956278	56	8546	2.1037	0.017702	0.02
C3orf30	3	118854997	118889674	95	8546	2.0978	0.017962	0.021
UPB1	22	24853344	24932553	98	8546	2.0949	0.018088	0.016
C6orf58	6	127888319	127922963	74	8546	2.0939	0.018134	0.026
RHCE	1	25677853	25757363	59	8546	2.0931	0.018169	0.015
C2orf71	2	29274556	29307127	99	8546	2.092	0.018218	0.024
STAT3	17	40455342	40550586	154	8546	2.0896	0.018326	0.018
SPATA9	5	94977885	95028885	82	8546	2.0886	0.018373	0.019
TRPC4	13	38200773	38453939	651	8546	2.0869	0.018447	0.015
TCF21	6	134200259	134226675	63	8546	2.0858	0.018499	0.013
ZNF106	15	42695016	42793390	121	8546	2.0841	0.018577	0.019
HSPG2	1	22138737	22273750	262	8546	2.0833	0.018614	0.019
COPE	19	19000323	19040199	73	8546	2.0818	0.01868	0.022
ABCC1	16	16033434	16246931	645	8546	2.0808	0.018724	0.029
FAF2	5	175865356	175947075	165	8546	2.0805	0.01874	0.019
C9orf62	9	138225095	138248408	43	8546	2.0804	0.018745	0.028
NPBWR1	8	53842468	53863454	68	8546	2.0803	0.018748	0.024
EIF4A3	17	78099013	78130982	97	8546	2.0794	0.01879	0.021
HECTD4	12	112587992	112830113	161	8546	2.0787	0.018823	0.016
LEKR1	3	156533069	156773918	397	8546	2.0782	0.018843	0.015
TAAR2	6	132928289	132955414	90	8546	2.0777	0.018868	0.023
UCK2	1	165786732	165890855	168	8546	2.0765	0.018922	0.01
NRTN	19	5813818	5838335	79	8546	2.0754	0.018975	0.016
TRAFD1	12	112553349	112601408	33	8546	2.0748	0.019002	0.015
OARD1	6	41024526	41050207	44	8546	2.0745	0.019018	0.019
DLG1	3	196759431	197036171	554	8546	2.0733	0.019074	0.026
ZNF614	19	52506577	52541680	83	8546	2.0726	0.019105	0.023
SCIMP	17	5102215	5148997	132	8546	2.0722	0.019122	0.021
VSTM2L	20	36521499	36583752	143	8546	2.07	0.019227	0.017
NMRK1	9	77666116	77713133	176	8546	2.0697	0.01924	0.019
SCAI	9	127694887	127915838	327	8546	2.069	0.019271	0.024
FUT6	19	5820637	5849764	71	8546	2.0642	0.019501	0.019
SCO1	17	10573649	10610885	49	8546	2.0641	0.019504	0.018
GPR78	4	8571964	8601750	23	8546	2.0634	0.019539	0.02
PYHIN1	1	158891337	158956849	111	8546	2.0632	0.019546	0.028
FASTKD5	20	3117165	3150532	44	8546	2.0587	0.019763	0.018
SEPT12	16	4817615	4848522	73	8546	2.0586	0.019768	0.017
SECTM1	17	80268900	80301921	35	8546	2.0583	0.019779	0.023
DHRS11	17	34938226	34967233	37	8546	2.0568	0.019851	0.023
WHSC1L1	8	38117217	38249872	114	8546	2.0565	0.019867	0.018
OR5AP2	11	56398965	56419915	59	8546	2.0556	0.019908	0.03
ZNF585B	19	37662481	37711632	63	8546	2.0552	0.019932	0.024
DHX9	1	182798439	182867117	33	8546	2.0538	0.019996	0.019
C14orf180	14	105036056	105066184	76	8546	2.052	0.020086	0.019
PRKAR2B	7	106675178	106812256	255	8546	2.0497	0.020199	0.017
TOMM20L	14	58852644	58885419	24	8546	2.0496	0.020203	0.023
ISOC1	5	128420442	128459721	97	8546	2.0463	0.020363	0.018
CPZ	4	8584387	8631488	40	8546	2.0425	0.02055	0.026
PCOLCE2	3	142526702	142618045	202	8546	2.0417	0.020591	0.02
TMEM57	1	25747388	25836700	94	8546	2.0413	0.020613	0.018
SLC25A39	17	42386993	42412217	30	8546	2.0409	0.020629	0.017
UAP1L1	9	139961944	139988990	27	8546	2.0397	0.020691	0.018
PHTF2	7	77418109	77596821	269	8546	2.0395	0.020699	0.014
LOC101929185	17	56055471	56076372	41	8546	2.0394	0.020704	0.027
SLC28A3	9	86880765	86993413	291	8546	2.0392	0.020714	0.024
OTOA	16	21679835	21782050	102	8546	2.039	0.020727	0.013
ATPAF2	17	17911334	17952483	37	8546	2.0378	0.020784	0.017
SLC7A8	14	23584504	23662869	107	8546	2.0377	0.020792	0.022
CASP14	19	15150291	15179104	129	8546	2.0373	0.020811	0.02
PPAPDC1B	8	38109035	38136841	18	8546	2.0372	0.020817	0.016
HPCAL4	1	40134320	40167382	121	8546	2.0369	0.020829	0.028
KIAA1407	3	113672984	113785460	121	8546	2.0367	0.020842	0.017
IDUA	4	970785	1008317	95	8546	2.0347	0.02094	0.017
TWSG1	18	9324765	9412424	261	8546	2.033	0.021027	0.021
KIRREL3	11	126283388	126880766	1537	8546	2.0328	0.021035	0.025
LAMTOR5	1	110933875	110960546	68	8546	2.0322	0.021068	0.024
CRHR2	7	30681559	30749719	92	8546	2.0302	0.021166	0.022
PDE1A	2	182994762	183397572	963	8546	2.0291	0.021226	0.023
C9orf3	9	97478886	97859500	472	8546	2.0288	0.021239	0.02
KIF13A	6	17749414	17997864	496	8546	2.0282	0.021271	0.021
OR5M9	11	56219945	56240877	59	8546	2.0272	0.021321	0.02
SYNJ2	6	158392888	158530208	414	8546	2.0267	0.021345	0.022
SNRNP48	6	7580432	7622200	107	8546	2.0265	0.021355	0.012
UFL1	6	96959702	97013152	47	8546	2.0254	0.021412	0.017
SCAF11	12	46302914	46395898	72	8546	2.0235	0.021509	0.022
IGSF23	19	45106911	45150081	91	8546	2.0231	0.02153	0.028
N6AMT2	13	21292036	21358095	183	8546	2.0225	0.021564	0.026
DAB2	5	39361776	39435335	115	8546	2.0217	0.021601	0.023
GNS	12	65097222	65163226	65	8546	2.0201	0.021686	0.013
OR5AR1	11	56421162	56442094	67	8546	2.0194	0.021722	0.027
YOD1	1	207207194	207236325	22	8546	2.0182	0.021786	0.017
C15orf48	15	45712727	45735647	27	8546	2.018	0.021795	0.016
LCK	1	32706840	32761766	10	8546	2.0166	0.02187	0.015
SLC25A29	14	100735514	100782884	51	8546	2.016	0.0219	0.024
BAG4	8	38024106	38080819	65	8546	2.0158	0.021911	0.022
DUOXA1	15	45399564	45432075	10	8546	2.0158	0.021913	0.029
ZNF763	19	12065796	12101214	30	8546	2.0151	0.021949	0.019
FXR1	3	180620096	180710541	108	8546	2.015	0.021953	0.021
SOX11	2	5822799	5851517	47	8546	2.0131	0.02205	0.03
C17orf96	17	36817956	36841187	29	8546	2.0123	0.022095	0.015
PARM1	4	75848285	75985325	186	8546	2.01	0.022218	0.03
HMCN2	9	133213389	133319510	153	8546	2.0096	0.022236	0.023
MYT1L	2	1782885	2345147	1004	8546	2.0083	0.022306	0.015
DNAJC19	3	180691497	180717562	23	8546	2.0081	0.022314	0.021
KDELC1	13	103426631	103461404	41	8546	2.0079	0.022329	0.024
TPST2	22	26911714	26996089	267	8546	2.007	0.022377	0.028
NAA38	17	7750003	7798608	53	8546	2.0069	0.022382	0.02
CGGBP1	3	88091100	88209016	218	8546	2.0054	0.022462	0.02
NSUN2	5	6589352	6643473	211	8546	2.0026	0.02261	0.027
PPP2R1A	19	52683055	52739678	220	8546	2.0019	0.022649	0.022
LETM2	8	38230041	38277045	46	8546	2.001	0.022698	0.022
CEP112	17	63621658	64198212	1566	8546	2.0006	0.022719	0.024
SSC4D	7	76008646	76049012	113	8546	1.9996	0.022772	0.019
HSPE1	2	198354721	198378187	27	8546	1.9991	0.022796	0.027
ZNF654	3	88098394	88203814	205	8546	1.9982	0.022849	0.02
OR52N1	11	5799084	5820046	81	8546	1.9977	0.022874	0.016
ZNF829	19	37369026	37417193	120	8546	1.9975	0.022884	0.023
PKD2L1	10	102037903	102100243	105	8546	1.9927	0.023146	0.02
SLC26A1	4	962861	997228	86	8546	1.992	0.023186	0.02
SH2B2	7	101918405	101972178	92	8546	1.9904	0.023273	0.024
APOBEC2	6	41010940	41042630	71	8546	1.9892	0.023342	0.027
PP2D1	3	20011453	20063765	174	8546	1.9884	0.023384	0.026
MTCL1	18	8695659	8842776	324	8546	1.9883	0.02339	0.026
PAPD4	5	78898243	78992471	227	8546	1.9871	0.023454	0.022
DDHD2	8	38078861	38130351	31	8546	1.9868	0.023473	0.021
RNF44	5	175943700	175975026	56	8546	1.9844	0.023603	0.025
ZNF682	19	20105227	20160277	133	8546	1.9835	0.023653	0.022
NICN1	3	49449766	49476777	35	8546	1.9799	0.023856	0.026
NIPAL2	8	99192054	99317444	224	8546	1.9793	0.02389	0.021
ERCC2	19	45844649	45883845	89	8546	1.9792	0.023896	0.023
LOC100505555	19	9888088	9913862	26	8546	1.9768	0.024033	0.022
RPL23A	17	27037000	27061374	24	8546	1.9765	0.024047	0.023
BEAN1	16	66451200	66537432	119	8546	1.9743	0.024173	0.03
VEZF1	17	56038908	56075615	57	8546	1.9738	0.024204	0.031
CIAPIN1	16	57452081	57491439	69	8546	1.9737	0.024211	0.02
C5orf63	5	126368250	126419184	7	8546	1.9736	0.024212	0.022
PPP6R2	22	50771746	50893519	325	8546	1.9731	0.024242	0.029
TMEM134	11	67221819	67246748	14	8546	1.9728	0.024262	0.02
CHD1L	1	146704291	146777447	293	8546	1.9701	0.024412	0.032
RHOBTB1	10	62619196	62771198	236	8546	1.9672	0.024583	0.023
TBC1D2B	15	78277327	78379994	181	8546	1.9657	0.024667	0.022
PHF14	7	11003495	11219250	391	8546	1.9641	0.024757	0.026
MICU2	13	22056828	22188355	276	8546	1.9639	0.024771	0.025
RAB5A	3	19978572	20036667	200	8546	1.9635	0.024796	0.029
CAPN11	6	44116548	44162139	79	8546	1.9627	0.024838	0.021
KITLG	12	88876570	88984250	170	8546	1.9615	0.024913	0.024
OR52N2	11	5815018	5852572	238	8546	1.9606	0.024965	0.013
OR7A10	19	14941760	14962689	80	8546	1.9605	0.024966	0.027
IGFBP7	4	57887237	57986551	433	8546	1.9602	0.024985	0.036
ATOH1	4	94740078	94761142	32	8546	1.9592	0.025042	0.028
POLA2	11	65019432	65075088	41	8546	1.9578	0.025128	0.026
NUAK2	1	205261191	205300883	95	8546	1.957	0.025175	0.031
SPINK9	5	147705122	147729412	39	8546	1.9564	0.025211	0.012
BIVM	13	103441399	103503888	116	8546	1.9559	0.025237	0.022
C11orf71	11	114252170	114281272	47	8546	1.9545	0.025323	0.024
TIAF1	17	27390539	27412627	30	8546	1.9534	0.025388	0.033
SH2B3	12	111833720	111899427	41	8546	1.9533	0.025389	0.022
WFDC5	20	43728093	43753813	62	8546	1.9513	0.025513	0.019
NOVA2	19	46432771	46486657	67	8546	1.9473	0.025752	0.021
RNASE10	14	20963696	20989314	20	8546	1.9458	0.02584	0.018
EPS8	12	15763075	15952510	40	8546	1.9453	0.025872	0.022
PQLC2L	3	157251133	157405531	361	8546	1.9451	0.025881	0.025
CABP4	11	67209886	67239245	20	8546	1.9434	0.025985	0.025
TLCD1	17	27041366	27063949	22	8546	1.9429	0.026012	0.026
KLHL5	4	39036308	39137853	326	8546	1.94	0.026191	0.025
GSG1	12	13226471	13266659	44	8546	1.9391	0.026246	0.03
C3orf38	3	88188875	88217115	47	8546	1.9388	0.026263	0.027
CDK6	7	92224235	92475941	183	8546	1.9384	0.026288	0.035
SLN	11	107568101	107592787	46	8546	1.9374	0.026346	0.018
TEX19	17	80307123	80331652	40	8546	1.9371	0.026366	0.026
TSPYL1	6	116586022	116611280	61	8546	1.9353	0.026474	0.03
TCF20	22	42546019	42674768	194	8546	1.9338	0.026568	0.026
LOC101928841	13	114044786	114078708	81	8546	1.9322	0.026667	0.018
FAM198B	4	159035732	159104202	90	8546	1.9313	0.02672	0.021
LOC101927763	11	5528262	5554410	84	8546	1.9289	0.026872	0.023
HDAC5	17	42144121	42211014	86	8546	1.9276	0.026949	0.02
PSPH	7	56068056	56129297	127	8546	1.9261	0.027044	0.019
LOC101929008	7	45808810	45832386	79	8546	1.9257	0.027074	0.026
CDK2AP2	11	67263961	67286199	3	8546	1.9242	0.027162	0.022
ZNF799	19	12490828	12522088	44	8546	1.9232	0.027224	0.029
ADGRE3	19	14720051	14795730	229	8546	1.9213	0.02735	0.023
BNIP3	10	133771204	133805435	118	8546	1.9211	0.027362	0.027
RRP8	11	6611144	6634884	56	8546	1.9204	0.027406	0.03
GPR35	2	241534825	241580676	146	8546	1.9203	0.027407	0.026
RABGEF1	7	66137151	66286451	307	8546	1.9199	0.027433	0.028
EPHA5	4	66175281	66546529	1114	8546	1.9197	0.027447	0.04
GSTP1	11	67341066	67364125	77	8546	1.9195	0.027458	0.033
AMT	3	49444211	49470111	34	8546	1.9194	0.027469	0.025
RFESD	5	94972471	95002849	29	8546	1.9184	0.027527	0.028
SPINK7	5	147681990	147705482	44	8546	1.9173	0.027597	0.013
FBXL12	19	9910943	9940101	30	8546	1.9173	0.027601	0.022
CDH2	18	25520930	25767445	388	8546	1.917	0.027619	0.033
MED20	6	41863092	41898877	41	8546	1.9154	0.027722	0.026
CREB3L3	19	4143598	4183051	60	8546	1.915	0.027746	0.016
TEX2	17	62214795	62350653	248	8546	1.9131	0.027865	0.029
PPA1	10	71952586	72003667	95	8546	1.9105	0.028032	0.028
SLC26A7	8	92251508	92420378	296	8546	1.9088	0.028146	0.022
AGBL1	15	86613137	87582283	2496	8546	1.9087	0.028151	0.042
RNF24	20	3902068	4006216	213	8546	1.9076	0.028221	0.028
GRIP1	12	66731178	67473014	1919	8546	1.9071	0.028252	0.025
CSNK1A1L	13	37667397	37689801	69	8546	1.906	0.028323	0.026
BMPR1B	4	95669128	96089601	1000	8546	1.9019	0.028593	0.032
LYSMD2	15	52005261	52053650	106	8546	1.9015	0.028615	0.029
NKX2-1	14	36975602	37000894	25	8546	1.9014	0.028624	0.029
CYP11B1	8	143943773	143971236	103	8546	1.9014	0.028626	0.025
FHL5	6	97000406	97077806	159	8546	1.9003	0.028698	0.029
KCNE3	11	74155886	74188600	76	8546	1.8988	0.028793	0.031
BCL2L10	15	52391490	52414972	44	8546	1.8963	0.028963	0.036
TSPYL5	8	98275714	98300192	92	8546	1.8955	0.02901	0.028
DAG1	3	49496136	49583051	116	8546	1.8952	0.029035	0.027
HEYL	1	40079103	40115348	72	8546	1.8949	0.029052	0.028
STK31	7	23739786	23882132	479	8546	1.8939	0.02912	0.039
PITPNM1	11	67249231	67282843	12	8546	1.8938	0.029128	0.031
KRT74	12	52949603	52977609	115	8546	1.8936	0.029139	0.036
BIRC6	2	32571735	32853966	214	8546	1.8935	0.029142	0.027
MICU1	10	74117084	74395949	338	8546	1.8933	0.029156	0.028
KRTAP10-6	21	46001149	46022386	7	8546	1.8931	0.02917	0.038
FZD10	12	130637004	130660285	50	8546	1.8929	0.029185	0.019
TNFRSF10B	8	22867646	22936700	92	8546	1.8905	0.029342	0.031
GID4	17	17932611	17981719	63	8546	1.8901	0.029369	0.025
WFDC12	20	43742067	43763106	57	8546	1.8891	0.02944	0.021
ZDHHC2	8	17003836	17090241	166	8546	1.8886	0.029473	0.026
FSIP2	2	186593355	186708016	245	8546	1.8873	0.02956	0.026
TMEM50A	1	25654789	25698852	16	8546	1.8866	0.029605	0.024
GRK7	3	141487043	141545892	77	8546	1.8866	0.029606	0.025
ERP29	12	112441152	112471024	38	8546	1.8862	0.029634	0.027
NARR	17	27033011	27054908	18	8546	1.886	0.029646	0.03
RAB34	17	27031299	27055286	20	8546	1.886	0.029649	0.031
TAF4	20	60539854	60650866	224	8546	1.8853	0.029695	0.024
BOLL	2	198581603	198661036	77	8546	1.8851	0.02971	0.036
RBM27	5	145573113	145678786	162	8546	1.885	0.029713	0.028
RGS7BP	5	63791774	63919285	244	8546	1.8849	0.02972	0.047
ATG12	5	115153893	115187548	18	8546	1.8847	0.029734	0.025
ARID5B	10	63651013	63866707	316	8546	1.8844	0.029756	0.018
SEMA5A	5	9025138	9556233	1159	8546	1.8835	0.029814	0.037
C11orf87	11	109282570	109309893	10	8546	1.8825	0.029883	0.036
SKA1	18	47891392	47930538	120	8546	1.8824	0.029894	0.023
MAFF	22	38587939	38622518	72	8546	1.8823	0.029896	0.027
TMX4	20	7951713	8010393	110	8546	1.8822	0.029904	0.03
RBM48	7	92148079	92177319	34	8546	1.8821	0.029909	0.023
DNAJC15	13	43587362	43693306	227	8546	1.8819	0.029926	0.025
SLC14A2	18	42782947	43273072	1290	8546	1.8817	0.029938	0.033
ZNF333	19	14790711	14854558	200	8546	1.8816	0.029944	0.026
SEPT14	7	55851237	55940482	202	8546	1.8816	0.029945	0.023
BOP1	8	145476056	145525120	57	8546	1.8801	0.030044	0.019
RAPSN	11	47449308	47480730	79	8546	1.8792	0.03011	0.026
UNC5C	4	96073655	96480361	836	8546	1.8791	0.030113	0.032
OR5M1	11	56370031	56390978	58	8546	1.8778	0.030204	0.036
MAP10	1	232930638	232956092	27	8546	1.8771	0.030251	0.028
SUPT6H	17	26979221	27039255	33	8546	1.8771	0.030251	0.029
TGM6	20	2351554	2423399	261	8546	1.8769	0.030269	0.025
SRSF1	17	56068280	56094707	29	8546	1.8762	0.030312	0.03
JAG2	14	105597318	105645161	91	8546	1.8758	0.03034	0.023
SESN1	6	109297640	109425708	210	8546	1.8755	0.030364	0.027
LARS	5	145482589	145572294	314	8546	1.8744	0.030437	0.025
MPI	15	75172377	75200581	29	8546	1.8735	0.030497	0.025
PRKCQ	10	6425558	6632254	452	8546	1.8717	0.030624	0.036
DMRTA2	1	50873223	50899119	38	8546	1.8711	0.030667	0.037
SERPINB8	18	61627263	61666608	38	8546	1.8696	0.030767	0.026
YWHAG	7	75946108	75998342	78	8546	1.8659	0.031027	0.032
RIT2	18	40313183	40705676	642	8546	1.8647	0.031111	0.029
ZNF844	19	12165546	12198626	67	8546	1.864	0.031163	0.033
ZFPM2	8	106320917	106826767	944	8546	1.8632	0.031217	0.025
NINJ2	12	663462	782755	449	8546	1.8618	0.031314	0.038
ACAD9	3	128588333	128641957	125	8546	1.8607	0.031391	0.03
LY6H	8	144229331	144252053	40	8546	1.859	0.031511	0.027
AIP	11	67240505	67268579	14	8546	1.8585	0.031549	0.033
OR52J3	11	5057756	5078691	198	8546	1.8579	0.031594	0.031
BTN3A2	6	26355387	26388548	177	8546	1.8576	0.031615	0.032
FAM64A	17	6337735	6364385	99	8546	1.8572	0.031639	0.021
NUDT14	14	105629274	105657660	44	8546	1.8566	0.031682	0.022
LRRC57	15	42824720	42851002	32	8546	1.8564	0.031695	0.03
SERPINB2	18	61544939	61581124	127	8546	1.8562	0.031711	0.028
TACC3	4	1713217	1756905	152	8546	1.8542	0.031856	0.035
ECHS1	10	135165987	135196908	11	8546	1.8542	0.031858	0.025
CNST	1	246719639	246841884	295	8546	1.8526	0.031968	0.034
GPR152	11	67208772	67230200	17	8546	1.8526	0.03197	0.035
NKG7	19	51864874	51885976	51	8546	1.8525	0.031974	0.036
ZNF519	18	14065989	14142489	140	8546	1.8518	0.032025	0.026
CACNG7	19	54402704	54457195	11	8546	1.8516	0.032042	0.026
CORO1A	16	30184731	30210397	8	8546	1.8514	0.032059	0.04
RHEB	7	151153098	151227010	87	8546	1.8512	0.032073	0.023
SLC4A7	3	27404212	27535911	346	8546	1.8501	0.032148	0.031
FST	5	52766183	52792964	70	8546	1.8487	0.032249	0.037
FAM92A1	8	94702480	94751481	62	8546	1.8477	0.032323	0.046
SMIM22	16	4828398	4856492	58	8546	1.8477	0.032326	0.03
PRR18	6	166708788	166732011	94	8546	1.8472	0.032356	0.037
GPRC6A	6	117103248	117160256	98	8546	1.8469	0.03238	0.026
PLAC8L1	5	145453876	145493946	94	8546	1.8467	0.032397	0.027
ZBTB8B	1	32920658	32963460	24	8546	1.8458	0.032457	0.031
ANGEL1	14	77238076	77302606	157	8546	1.8458	0.03246	0.028
ZNF691	1	43302244	43328148	32	8546	1.8436	0.032619	0.032
IDI2	10	1054847	1081799	89	8546	1.8431	0.03266	0.021
CLEC12A	12	10093915	10157704	255	8546	1.8407	0.032834	0.035
KCNJ12	17	21269699	21333184	17	8546	1.8407	0.032836	0.026
FBXL18	7	5505428	5563423	206	8546	1.8379	0.033039	0.036
RFXAP	13	37383339	37413740	38	8546	1.8376	0.033057	0.035
MMD	17	53459974	53509341	62	8546	1.8371	0.033097	0.038
LRRC41	1	46734072	46779038	22	8546	1.8366	0.033134	0.036
TMEM52B	12	10321557	10354403	105	8546	1.8358	0.033193	0.031
MRPL57	13	21740372	21763223	52	8546	1.8353	0.033228	0.034
P4HA3	11	73948532	74032699	74	8546	1.835	0.033255	0.032
UBTF	17	42272401	42308994	39	8546	1.8349	0.03326	0.029
ESPL1	12	53652083	53697427	50	8546	1.8346	0.03328	0.041
PIPOX	17	27359918	27394245	39	8546	1.8344	0.033299	0.038
RPS23	5	81559139	81584235	51	8546	1.8339	0.033337	0.024
BIVM-ERCC5	13	103449496	103538351	155	8546	1.8325	0.033439	0.027
CAMTA1	1	6835384	7839766	2060	8546	1.8321	0.033469	0.042
YBX1	1	43138060	43178024	62	8546	1.8295	0.033662	0.04
PROCA1	17	27020214	27049127	15	8546	1.8288	0.033711	0.034
NRG2	5	139216364	139432884	269	8546	1.8272	0.033838	0.038
CTTN	11	70234612	70292690	93	8546	1.8268	0.033864	0.035
BLOC1S6	15	45869417	45911909	45	8546	1.8263	0.033902	0.035
ANP32B	9	100735479	100790860	63	8546	1.8257	0.033949	0.034
SNAP23	15	42773442	42835259	74	8546	1.8252	0.033982	0.032
RBBP6	16	24540866	24594184	138	8546	1.8228	0.034168	0.036
THOP1	19	2775464	2823599	61	8546	1.8226	0.034185	0.023
IFT88	13	21130585	21275576	329	8546	1.8224	0.034195	0.03
CYB5R2	11	7676326	7705807	118	8546	1.8215	0.034266	0.035
HACD2	3	123203363	123313924	161	8546	1.8211	0.034296	0.043
PTPRU	1	29553028	29663325	167	8546	1.8208	0.034315	0.037
RPS15A	16	18784277	18811656	56	8546	1.8208	0.034318	0.031
CCT6A	7	56109378	56141682	51	8546	1.8202	0.034362	0.028
PICK1	22	38443262	38481708	61	8546	1.8194	0.034429	0.03
PLEKHA5	12	19272626	19539334	382	8546	1.8192	0.034439	0.04
ANKRD24	19	4172665	4234811	123	8546	1.8186	0.034483	0.032
CPA1	7	130010290	130037949	65	8546	1.8182	0.034514	0.04
TMOD3	15	52111825	52214335	183	8546	1.8181	0.034526	0.029
FAM96A	15	64354761	64396207	68	8546	1.8167	0.034629	0.038
DNAJC27	2	25156505	25204963	85	8546	1.8147	0.034784	0.024
KRTAP10-7	21	46010497	46032091	12	8546	1.8143	0.034816	0.041
ZFP69B	1	40905774	40939390	46	8546	1.8132	0.034897	0.044
OR52R1	11	4814663	4835610	112	8546	1.813	0.034916	0.035
RGMB	5	98094999	98142198	91	8546	1.8116	0.035022	0.033
CENPC	4	68327989	68421256	261	8546	1.8111	0.035062	0.032
ZNF232	17	4999029	5036411	83	8546	1.8111	0.035066	0.032
HAUS2	15	42831011	42872192	54	8546	1.8096	0.035182	0.028
ILKAP	2	239069043	239122343	193	8546	1.809	0.035223	0.028
SLIT1	10	98747795	98955683	372	8546	1.809	0.035226	0.044
NDUFB6	9	32543524	32583182	59	8546	1.8089	0.03523	0.039
CCDC136	7	128421464	128472187	88	8546	1.8087	0.035252	0.025
EQTN	9	27274652	27307137	102	8546	1.8071	0.035374	0.039
OR5R1	11	56174734	56195708	92	8546	1.8062	0.035442	0.038
MEGF8	19	42819730	42892921	29	8546	1.8025	0.035734	0.03
WDR37	10	1085423	1188237	231	8546	1.8023	0.035745	0.035
GP6	19	55515073	55559632	243	8546	1.8021	0.035764	0.032
BRDT	1	92404928	92489985	252	8546	1.8012	0.035833	0.019
SERPINB10	18	61565224	61612948	158	8546	1.8005	0.035892	0.04
MCU	10	74441889	74657452	111	8546	1.7992	0.035993	0.033
SFMBT1	3	52923221	53090089	330	8546	1.7986	0.036037	0.032
CORO1B	11	67195518	67221371	23	8546	1.7968	0.036184	0.036
CCDC180	9	100059910	100149577	194	8546	1.7959	0.036256	0.041
KIAA0430	16	15678226	15747023	84	8546	1.7948	0.036339	0.036
PTPRCAP	11	67192981	67215153	20	8546	1.7947	0.03635	0.032
CETN3	5	89679528	89715611	22	8546	1.7946	0.036357	0.039
CHRNA1	2	175602320	175639200	79	8546	1.794	0.036405	0.043
MKL2	16	14155178	14370633	152	8546	1.794	0.036406	0.025
BFAR	16	14716668	14773093	7	8546	1.7918	0.036586	0.028
FGFR1	8	38258656	38336352	107	8546	1.7911	0.036641	0.028
SMCO1	3	196223750	196252237	62	8546	1.7911	0.036641	0.029
RHOA	3	49386569	49459526	108	8546	1.7907	0.036673	0.035
OR52B6	11	5592107	5613114	133	8546	1.7905	0.03669	0.03
FAAH	1	46849939	46889520	82	8546	1.7902	0.036713	0.039
RASGRP3	2	33651416	33799798	270	8546	1.7883	0.036867	0.034
RPS6KB2	11	67185935	67212879	22	8546	1.7854	0.037101	0.036
NEK8	17	27045822	27079784	37	8546	1.7851	0.037122	0.041
ZNF585A	19	37628340	37673643	61	8546	1.7848	0.037143	0.037
MAP3K5	6	136868184	137123656	269	8546	1.7841	0.037203	0.049
FOXI2	10	129525538	129549450	54	8546	1.7837	0.037239	0.035
CCR1	3	46233200	46259832	59	8546	1.7824	0.037343	0.034
CYLD	16	50765961	50845847	106	8546	1.7817	0.037396	0.031
FAM228B	2	24336350	24402507	175	8546	1.7811	0.037447	0.045
TRIM62	1	33601000	33657671	87	8546	1.7808	0.037475	0.035
ANKK1	11	113248513	113281140	74	8546	1.78	0.037536	0.032
ROBO2	3	75945845	77709115	3926	8546	1.7792	0.037602	0.038
SKA3	13	21717734	21760741	97	8546	1.779	0.037622	0.04
C16orf74	16	85731123	85794689	146	8546	1.7787	0.037642	0.033
PPIE	1	40194517	40239586	14	8546	1.7786	0.037652	0.034
ZFP3	17	4971754	5009669	97	8546	1.7771	0.037772	0.035
ZAK	2	173930440	174142737	365	8546	1.7769	0.037788	0.034
TMEM255B	13	114452191	114525225	233	8546	1.7759	0.037873	0.037
COX5A	15	75202616	75240495	63	8546	1.7733	0.038091	0.031
ZNF878	19	12144620	12173782	19	8546	1.771	0.03828	0.037
CPO	2	207794278	207844198	105	8546	1.7706	0.038314	0.03
DNAJC5	20	62516455	62577384	123	8546	1.7693	0.038426	0.041
HMSD	18	61606588	61637646	63	8546	1.7687	0.038473	0.041
GP2	16	20310896	20349684	27	8546	1.7677	0.038553	0.036
CIB1	15	90763477	90818991	175	8546	1.767	0.038614	0.029
MEGF10	5	126555206	126806914	387	8546	1.7669	0.038626	0.043
TNFSF13B	13	108911875	108970832	45	8546	1.7659	0.038704	0.034
MAP2K3	17	21177968	21228552	18	8546	1.7658	0.038713	0.046
OXNAD1	3	16296667	16389000	209	8546	1.7646	0.038817	0.032
IGF2R	6	160380131	160537583	293	8546	1.7643	0.038842	0.047
CELA3B	1	22293418	22325847	137	8546	1.7627	0.038974	0.04
C9orf16	9	130912539	130936207	28	8546	1.7626	0.038984	0.048
TSPO2	6	41000237	41022076	50	8546	1.7608	0.039139	0.033
DYNC1H1	14	102420865	102527135	152	8546	1.7607	0.039144	0.042
MYO18A	17	27390528	27517432	162	8546	1.7604	0.039167	0.053
C9orf69	9	138996427	139020731	47	8546	1.7602	0.039185	0.037
MRPS17	7	56009611	56033034	52	8546	1.759	0.039285	0.033
BPIFB1	20	31860941	31907684	52	8546	1.7589	0.039296	0.031
ABCE1	4	146009156	146060676	29	8546	1.7582	0.03936	0.049
OR52E2	11	5069880	5090857	186	8546	1.758	0.039376	0.052
MXD3	5	176722501	176751096	33	8546	1.758	0.039377	0.038
PRICKLE4	6	41738500	41765110	46	8546	1.757	0.039455	0.038
ZNF594	17	5072830	5105178	54	8546	1.7566	0.039494	0.037
LOC100132731	3	128619002	128674843	132	8546	1.7566	0.039495	0.038
MUC4	3	195463636	195549148	226	8546	1.7559	0.039549	0.032
TCTA	3	49439639	49463909	33	8546	1.7556	0.039579	0.032
CNFN	19	42881171	42904444	30	8546	1.7552	0.039609	0.031
LOC100287387	2	239743187	239766320	20	8546	1.7552	0.039611	0.041
SH2D1B	1	162355056	162391928	118	8546	1.7532	0.03978	0.042
EXPH5	11	108366158	108474492	206	8546	1.7532	0.039784	0.042
ACTL9	19	8797751	8819172	62	8546	1.7532	0.039786	0.04
ADCYAP1R1	7	31082076	31161093	61	8546	1.7517	0.039909	0.039
COX7A1	19	36631824	36653771	43	8546	1.7513	0.03995	0.03
B3GAT1	11	134238398	134291880	104	8546	1.7499	0.040068	0.039
CHERP	19	16618700	16663341	64	8546	1.7498	0.04008	0.022
CAPNS1	19	36620918	36651255	41	8546	1.7495	0.040099	0.024
LSM5	7	32514945	32544870	109	8546	1.7494	0.040111	0.035
ZBTB10	8	81387854	81448500	94	8546	1.7494	0.040113	0.05
NGRN	15	90798895	90825443	50	8546	1.7491	0.04014	0.029
ATG10	5	81257844	81561958	334	8546	1.7483	0.040206	0.034
GBE1	3	81528850	81820950	359	8546	1.7478	0.040249	0.043
GIMAP4	7	150254458	150281043	132	8546	1.7468	0.040338	0.044
ING2	4	184416220	184443422	28	8546	1.7464	0.040369	0.034
MISP	19	740910	774318	4	8546	1.7461	0.040399	0.03
GABRP	5	170200723	170251051	130	8546	1.7458	0.040426	0.042
SNX1	15	64376275	64446433	97	8546	1.7446	0.040531	0.042
VNN1	6	132991997	133045194	166	8546	1.7444	0.040541	0.052
MARCH3	5	126193406	126376500	75	8546	1.7434	0.040629	0.046
NEK2	1	211821598	211858972	89	8546	1.7429	0.04068	0.047
ZNHIT2	11	64873875	64895170	13	8546	1.7419	0.040759	0.041
TNPO1	5	72102418	72220215	184	8546	1.7412	0.040823	0.046
LOC101927254	19	31630820	31705976	109	8546	1.7412	0.040826	0.036
AIPL1	17	6317057	6348576	135	8546	1.7406	0.040875	0.029
GTSE1	22	46682638	46739596	113	8546	1.7404	0.040896	0.05
GSG2	17	3617197	3639993	79	8546	1.7396	0.040964	0.041
NAALADL2	3	174567095	175533428	2493	8546	1.7386	0.041053	0.041
MED6	14	71040306	71077401	110	8546	1.7379	0.04111	0.039
PCDH18	4	138430072	138463629	48	8546	1.7376	0.041139	0.034
TOMM6	6	41745181	41767634	40	8546	1.7374	0.041156	0.037
OLFM2	19	9954394	10057070	147	8546	1.7367	0.041217	0.036
POLQ	3	121140273	121274853	256	8546	1.7351	0.041361	0.047
GGCT	7	30526237	30554457	60	8546	1.7347	0.0414	0.033
RPL32	3	12866444	12893081	62	8546	1.7345	0.041416	0.031
LPGAT1	1	211906799	212058531	310	8546	1.7319	0.041645	0.04
GATA6	18	19739404	19792491	28	8546	1.7313	0.041699	0.046
ASAH2	10	51937000	52018370	72	8546	1.7303	0.041785	0.046
UQCR11	19	1587154	1615483	18	8546	1.7287	0.041932	0.03
PIK3R1	5	67501584	67607649	208	8546	1.7284	0.041955	0.038
XPO4	13	21341468	21486913	260	8546	1.7278	0.042012	0.035
CDH18	5	19463140	20585972	2167	8546	1.7278	0.042015	0.055
FANCL	2	58376378	58478515	155	8546	1.7271	0.042072	0.035
ENO4	10	118598741	118652112	41	8546	1.7261	0.042164	0.039
CWC27	5	64054755	64324590	491	8546	1.7259	0.042183	0.04
MYO1B	2	192100107	192300115	212	8546	1.7253	0.042237	0.028
PTPN3	9	112127974	112270593	224	8546	1.7247	0.042294	0.05
PRELID1	5	176720763	176743960	31	8546	1.7246	0.042302	0.038
RRAS	19	50128552	50153400	17	8546	1.724	0.042358	0.044
ZNF709	19	12561998	12605632	88	8546	1.7233	0.042419	0.037
ABCA7	19	1030102	1075571	145	8546	1.723	0.042443	0.039
GPX1	3	49384609	49405791	20	8546	1.7224	0.042501	0.036
DPF2	11	65091225	65130451	22	8546	1.7218	0.042556	0.036
MBD3	19	1566670	1602760	17	8546	1.7186	0.042845	0.034
MAN1B1	9	139971379	140013639	57	8546	1.7162	0.043059	0.035
XDH	2	31547188	31647611	161	8546	1.7158	0.0431	0.043
PEX7	6	137133702	137245072	168	8546	1.7151	0.043159	0.039
TDP1	14	90411944	90521108	24	8546	1.7132	0.043337	0.047
TSPAN4	11	832824	877116	95	8546	1.7122	0.043433	0.045
KCTD4	13	45756988	45785175	34	8546	1.7121	0.043441	0.031
UPK2	11	118817008	118839269	44	8546	1.7118	0.043464	0.046
VPS53	17	401908	628096	516	8546	1.7116	0.043487	0.04
UBOX5	20	3078219	3150556	105	8546	1.7116	0.043488	0.032
RBPMS	8	30232017	30439778	316	8546	1.7104	0.043595	0.035
OPRM1	6	154321631	154578001	575	8546	1.7084	0.04378	0.041
MVB12B	9	129079123	129279320	489	8546	1.7077	0.043846	0.056
IQCA1L	7	150877960	150902611	24	8546	1.7067	0.043941	0.045
DRD2	11	113270317	113356413	174	8546	1.7049	0.044108	0.037
U2AF1	21	44503066	44537716	73	8546	1.7045	0.044147	0.042
LOC388282	16	57834549	57860831	50	8546	1.704	0.044192	0.03
ACOT7	1	6314332	6463826	226	8546	1.7039	0.044201	0.038
OGFOD3	17	80337086	80386513	134	8546	1.7031	0.044278	0.044
CSGALNACT2	10	43623893	43690756	149	8546	1.7029	0.044289	0.038
MPPE1	18	11873470	11918796	103	8546	1.7025	0.044327	0.041
MANEA	6	96015373	96067333	165	8546	1.7025	0.044332	0.049
ARFGEF2	20	47528250	47663230	307	8546	1.7019	0.044384	0.053
MPHOSPH10	2	71347444	71387232	123	8546	1.7018	0.044396	0.035
FLYWCH1	16	2951943	3011209	242	8546	1.7013	0.044445	0.047
LEO1	15	52220222	52273995	93	8546	1.7012	0.044454	0.037
DAGLB	7	6438747	6497837	136	8546	1.7002	0.044545	0.049
VGLL3	3	86977123	87050412	52	8546	1.7	0.044564	0.042
IGSF11	3	118609477	118874915	473	8546	1.6991	0.044653	0.052
TM7SF2	11	64869326	64893707	16	8546	1.698	0.044754	0.038
SBK2	19	56030780	56058435	66	8546	1.6976	0.044792	0.044
CIC	19	42778734	42809949	1	8546	1.6975	0.0448	0.046
PAFAH1B3	19	42791185	42816952	1	8546	1.6975	0.0448	0.046
PRR19	19	42796284	42824973	1	8546	1.6975	0.0448	0.046
TGM3	20	2266613	2331725	122	8546	1.6969	0.044853	0.04
CYP2D6	22	42512501	42536883	81	8546	1.6965	0.044897	0.03
NARS	18	55257888	55299177	116	8546	1.6964	0.044909	0.041
KDR	4	55934426	56001762	94	8546	1.696	0.044939	0.034
ADAM33	20	3638620	3672755	84	8546	1.6951	0.045025	0.047
DGKZ	11	46344455	46412104	54	8546	1.695	0.045038	0.041
SBSN	19	36004269	36029253	84	8546	1.6941	0.045124	0.043
MAST2	1	46259269	46511796	455	8546	1.6936	0.045167	0.042
CREBRF	5	172473355	172576291	200	8546	1.6935	0.045185	0.042
IRF2BPL	14	77480886	77505042	49	8546	1.6934	0.045191	0.046
FAM219B	15	75182328	75209462	38	8546	1.6925	0.045271	0.038
RIPPLY2	6	84552985	84577234	17	8546	1.6919	0.045336	0.043
ULBP1	6	150275110	150304846	64	8546	1.6911	0.045405	0.043
S1PR5	19	10613418	10638668	65	8546	1.6895	0.045557	0.041
DGKQ	4	942672	977348	68	8546	1.6892	0.045588	0.04
IGF2	11	2140346	2189611	117	8546	1.6877	0.045735	0.045
SCP2D1	20	18784370	18805036	47	8546	1.687	0.045805	0.056
ARSJ	4	114811432	114911281	195	8546	1.6862	0.04588	0.044
TTLL9	20	30448440	30542770	143	8546	1.6839	0.046099	0.03
RBM18	9	124991834	125037143	45	8546	1.6836	0.046129	0.044
RASD1	17	17387751	17409709	40	8546	1.6832	0.046164	0.046
TMED9	5	177009213	177033108	7	8546	1.6817	0.046311	0.042
GTF3C6	6	111269763	111299091	117	8546	1.6806	0.046425	0.033
FDFT1	8	11643467	11706818	342	8546	1.6803	0.046447	0.047
NDUFA6	22	42471530	42496888	58	8546	1.68	0.046481	0.038
SDF2	17	26965374	26999207	11	8546	1.6799	0.046489	0.041
ATP6AP1L	5	81591166	81624147	39	8546	1.678	0.046676	0.037
SUN2	22	39120719	39172338	63	8546	1.677	0.046773	0.046
SPRY4	5	141679992	141714620	76	8546	1.6768	0.046786	0.044
IQCJ	3	158777041	158994096	405	8546	1.6761	0.04686	0.047
KIAA1109	4	123063488	123293914	253	8546	1.6755	0.046916	0.055
PM20D2	6	89840047	89885288	94	8546	1.6749	0.046982	0.055
IDI1	10	1075963	1105061	69	8546	1.6728	0.047184	0.035
OTOGL	12	80573151	80782870	369	8546	1.6725	0.047213	0.048
ASB10	7	150862785	150894919	41	8546	1.6722	0.047246	0.052
FOXR1	11	118832417	118861997	73	8546	1.672	0.04726	0.049
C10orf142	10	44778198	44800097	28	8546	1.672	0.047264	0.042
SAPCD2	9	139946579	139975028	31	8546	1.6715	0.047309	0.032
LSM14B	20	60687517	60720434	48	8546	1.6705	0.047412	0.047
WWP2	16	69786187	69985644	413	8546	1.6704	0.047418	0.059
PCNP	3	101282997	101323281	92	8546	1.67	0.047464	0.038
TNKS2	10	93548151	93635232	193	8546	1.6699	0.047474	0.05
SYNE3	14	95873831	95993000	346	8546	1.6694	0.047523	0.043
VWDE	7	12360509	12453852	365	8546	1.6675	0.047711	0.049
C8orf46	8	67395491	67440759	41	8546	1.6673	0.047728	0.038
TRMU	22	46721298	46763237	56	8546	1.6673	0.047728	0.054
L3MBTL1	20	42126320	42189590	103	8546	1.6663	0.047823	0.053
ZNF415	19	53601132	53646173	164	8546	1.6658	0.047875	0.05
GUSB	7	65415671	65457301	70	8546	1.6658	0.04788	0.044
INS-IGF2	11	2140342	2192439	122	8546	1.6647	0.047986	0.048
MYDGF	19	4647557	4680415	85	8546	1.6644	0.048017	0.04
TANGO2	22	19994554	20063449	171	8546	1.6621	0.048249	0.051
ZDHHC1	16	67418322	67460339	16	8546	1.6616	0.048296	0.038
RAB24	5	176718199	176740744	27	8546	1.6613	0.048322	0.046
ARHGAP29	1	94624463	94723251	115	8546	1.6613	0.048324	0.034
BRD8	5	137465455	137524358	49	8546	1.6607	0.048384	0.044
LRCH1	13	47117296	47337176	486	8546	1.6604	0.048413	0.043
CYB5R4	6	84559370	84680146	30	8546	1.6601	0.048446	0.049
CETN1	18	570369	591524	55	8546	1.6598	0.048478	0.04
PFN4	2	24327954	24356334	83	8546	1.6597	0.048491	0.054
GLRX5	14	95991323	96021055	126	8546	1.6595	0.048509	0.037
PFDN5	12	53679235	53703234	13	8546	1.6587	0.048592	0.054
APPL2	12	105557075	105640008	225	8546	1.6577	0.048685	0.063
RNF125	18	29588445	29663154	114	8546	1.6571	0.048745	0.04
C2orf44	2	24242206	24280296	80	8546	1.6568	0.048777	0.048
RBM46	4	155692424	155759965	103	8546	1.6561	0.048856	0.045
PSMA7	20	60701783	60728514	48	8546	1.6558	0.048877	0.048
SRSF12	6	89795678	89837800	99	8546	1.6557	0.048893	0.056
SEMA4B	15	90717985	90782897	200	8546	1.6553	0.048932	0.027
RUNX2	6	45286054	45528819	430	8546	1.6548	0.048981	0.06
NXPH3	17	47643298	47671172	22	8546	1.6546	0.049005	0.044
ERG	21	39729183	40043704	688	8546	1.6537	0.049099	0.05
NPTX1	17	78430633	78460404	60	8546	1.6535	0.049114	0.04
FIGN	2	164451447	164602618	159	8546	1.6528	0.049185	0.046
HSF1	8	145505270	145548385	61	8546	1.6525	0.049216	0.041
MATN4	20	43912086	43947206	72	8546	1.6522	0.04925	0.043
MRPL49	11	64879655	64904841	20	8546	1.652	0.049269	0.049
UBE2R2	9	33807162	33930401	299	8546	1.6515	0.049322	0.057
NKX2-8	14	37039216	37061786	70	8546	1.6502	0.049447	0.042
AKR7A3	1	19599057	19625280	48	8546	1.6501	0.049464	0.047
OVCH2	11	7700669	7738001	115	8546	1.6482	0.049652	0.047
PSMC3	11	47430320	47458024	83	8546	1.648	0.049677	0.046
CNDP2	18	72153500	72200689	91	8546	1.6474	0.049734	0.044
NSD1	5	176550026	176737214	162	8546	1.6467	0.049805	0.045
TRIM77	11	89433467	89461040	59	8546	1.6468	0.049805	0.041
FOS	14	75735477	75758937	46	8546	1.6466	0.04982	0.053
WDR11	10	122600687	122679038	286	8546	1.646	0.049879	0.045
SARS	1	109746515	109790804	80	8546	1.6459	0.049888	0.043
ULK4	3	41278090	42066080	2024	8546	1.6455	0.049929	0.049
PPP1R3G	6	5075720	5097455	62	8546	1.644	0.050089	0.051
GOLGA3	12	133335495	133415659	273	8546	1.6435	0.050142	0.042
TBC1D30	12	65208352	65284802	34	8546	1.6429	0.050203	0.042
MYH11	16	15786992	15960887	415	8546	1.6422	0.050278	0.051
RHOC	1	113233749	113260025	44	8546	1.6408	0.050415	0.05
TMEM248	7	66376203	66433538	96	8546	1.6408	0.050424	0.043
COPS8	2	237983870	238017489	24	8546	1.64	0.050501	0.053
USP6	17	5021687	5088327	121	8546	1.6399	0.050509	0.045
RABL2A	2	114374814	114410975	35	8546	1.6393	0.050579	0.048
ATF7	12	53891640	54030200	199	8546	1.6376	0.050749	0.057
TBC1D9	4	141531936	141687471	285	8546	1.6373	0.050779	0.053
SPATA8	15	97316676	97338845	39	8546	1.6369	0.050827	0.043
ACOT12	5	80615731	80699988	207	8546	1.6356	0.050962	0.05
POLR2L	11	829721	852529	76	8546	1.6352	0.051004	0.047
GDPGP1	15	90767487	90795312	101	8546	1.6341	0.051119	0.037
WDR64	1	241805580	241975435	505	8546	1.6324	0.051295	0.055
DPH3	3	16288568	16316496	64	8546	1.6321	0.051324	0.043
SPDYE6	7	101976192	102007468	31	8546	1.6321	0.051324	0.051
MAPK6	15	52286377	52368462	51	8546	1.6318	0.05136	0.039
RAB28	4	13333863	13495989	64	8546	1.6311	0.051439	0.036
TIMM10	11	57285936	57308232	30	8546	1.6309	0.051458	0.041
RBPJL	20	43925483	43956464	84	8546	1.6309	0.051461	0.049
CDC42EP3	2	37859025	37909678	154	8546	1.6306	0.051485	0.044
ABCD4	14	74741980	74779767	50	8546	1.6302	0.051529	0.052
TTR	18	29161730	29188987	29	8546	1.6279	0.051774	0.055
TSC1	9	135756735	135830094	117	8546	1.6274	0.051826	0.057
UBQLN3	11	5518530	5541153	55	8546	1.6272	0.051848	0.033
CD163L1	12	7497556	7606778	115	8546	1.6271	0.051858	0.063
MAPK8	10	49504682	49657403	215	8546	1.6258	0.052	0.043
TEKT4	2	95527188	95552568	29	8546	1.6256	0.052017	0.05
BCL2	18	60780579	60997011	298	8546	1.6248	0.052103	0.043
VSTM2B	19	30007491	30065458	88	8546	1.6239	0.052202	0.06
RNF167	17	4833328	4858517	35	8546	1.6238	0.052205	0.052
FABP4	8	82380732	82405473	78	8546	1.6235	0.05224	0.046
STOML1	15	74265559	74296963	44	8546	1.6227	0.052328	0.049
TOPORS	9	32530542	32562626	47	8546	1.6223	0.052372	0.056
TMEM129	4	1707679	1733084	85	8546	1.6221	0.052386	0.054
GINS3	16	58416298	58450048	1	8546	1.6221	0.05239	0.045
VRK2	2	58263777	58397055	172	8546	1.6217	0.052434	0.048
ARRDC1	9	140490092	140519812	39	8546	1.6215	0.052452	0.062
NLRC5	16	57013469	57127438	200	8546	1.6213	0.052478	0.043
TBC1D27	17	16816948	16842856	96	8546	1.6212	0.052492	0.047
ZNF492	19	22807126	22860472	316	8546	1.6209	0.052516	0.063
ADAM20	14	70979078	71032756	89	8546	1.6203	0.052587	0.048
FAM109B	22	42460255	42485445	44	8546	1.6199	0.052631	0.045
SLC16A4	1	110895473	110943704	96	8546	1.6197	0.052644	0.052
TP53I3	2	24290303	24318085	79	8546	1.6197	0.05265	0.061
MDGA2	14	47298826	48154157	2193	8546	1.618	0.052836	0.059
TCF3	19	1599289	1662328	23	8546	1.6174	0.052892	0.05
SHF	15	45449412	45503373	94	8546	1.6168	0.052956	0.053
UPK1B	3	118882425	118934000	130	8546	1.6164	0.053002	0.05
SGTA	19	2744711	2793363	96	8546	1.6142	0.053246	0.04
SNAPC1	14	62219075	62273146	144	8546	1.6139	0.053279	0.053
STXBP5	6	147515494	147721612	109	8546	1.6137	0.053292	0.053
TMEM261	9	7786490	7809806	32	8546	1.6134	0.053331	0.051
LCN2	9	130901732	130925734	21	8546	1.613	0.053373	0.055
BSND	1	55454617	55484465	69	8546	1.6123	0.053454	0.054
KIF3C	2	26139455	26215443	144	8546	1.6119	0.053491	0.057
S1PR1	1	101692305	101717076	26	8546	1.6116	0.053523	0.044
LOC101060341	7	55803825	55825854	38	8546	1.6116	0.053529	0.036
RPL34	4	109531722	109561640	56	8546	1.611	0.053585	0.038
GLIPR2	9	36126730	36173910	171	8546	1.6101	0.053693	0.062
OR4D10	11	59234903	59255838	14	8546	1.6082	0.053896	0.054
KLK12	19	51522348	51548486	70	8546	1.6081	0.053904	0.063
PLAUR	19	44140247	44184498	65	8546	1.6078	0.05394	0.048
CHD3	17	7778096	7826075	31	8546	1.6065	0.05408	0.052
TIE1	1	43756566	43798781	44	8546	1.6062	0.054112	0.044
GTF2F2	13	45684631	45868240	233	8546	1.606	0.054134	0.041
LOC101929766	1	189225212	189314663	187	8546	1.6059	0.05415	0.045
KIAA0100	17	26931458	26982177	19	8546	1.6057	0.054175	0.054
SMDT1	22	42465695	42490288	49	8546	1.6048	0.054274	0.046
C2orf49	2	105943714	105986514	105	8546	1.603	0.054462	0.05
ZNF160	19	53559181	53616690	202	8546	1.6018	0.054598	0.053
TP53RK	20	45303004	45328301	22	8546	1.601	0.054689	0.048
ZNF432	19	52526677	52562073	77	8546	1.5997	0.054837	0.059
RPP25	15	75237443	75259775	34	8546	1.5995	0.054857	0.038
ATP6V0D1	16	67461917	67525089	17	8546	1.5993	0.054879	0.044
CACNB3	12	49198215	49232726	33	8546	1.5988	0.054931	0.044
PRICKLE1	12	42842140	42993572	421	8546	1.5975	0.055078	0.061
TTC12	11	113175251	113254345	141	8546	1.597	0.055134	0.054
FKBP1B	2	24262584	24296551	79	8546	1.5964	0.055203	0.059
PFN1	17	4838945	4862381	27	8546	1.5941	0.05546	0.056
TPD52L2	20	62486581	62532898	23	8546	1.594	0.055466	0.044
CADPS	3	62374021	62871064	1261	8546	1.593	0.055581	0.061
CNGA1	4	47927994	48028646	270	8546	1.5929	0.055591	0.06
RNF175	4	154621312	154691387	216	8546	1.5929	0.055591	0.066
XKR6	8	10743654	11068875	887	8546	1.5922	0.055673	0.05
FPR2	19	52254453	52283779	78	8546	1.5917	0.055726	0.058
MED9	17	17370300	17406534	52	8546	1.5909	0.055818	0.059
DNMT3B	20	31340191	31407162	158	8546	1.5907	0.055835	0.05
GLB1L3	11	134135293	134199458	139	8546	1.5901	0.055905	0.041
RXRB	6	33151362	33178630	46	8546	1.5899	0.055933	0.06
FEM1A	19	4781728	4805571	87	8546	1.5878	0.056169	0.044
COQ9	16	57471337	57505187	55	8546	1.5866	0.056301	0.056
CLCA2	1	86879769	86932241	231	8546	1.5864	0.056321	0.052
SF3B6	2	24280454	24309314	72	8546	1.5863	0.056339	0.063
PFKFB2	1	207197761	207264368	62	8546	1.586	0.056369	0.05
AADACL2	3	151441704	151485556	141	8546	1.5859	0.056376	0.059
BYSL	6	41878965	41910784	34	8546	1.5859	0.056383	0.05
HSD11B2	16	67455036	67481456	9	8546	1.5856	0.056421	0.047
USP24	1	55522032	55691039	173	8546	1.5855	0.056431	0.055
DPP4	2	162838751	162941052	75	8546	1.5849	0.056499	0.051
XCL2	1	168500003	168523235	74	8546	1.5845	0.056543	0.05
TPGS2	18	34349513	34419179	101	8546	1.5839	0.056608	0.048
CNIH4	1	224534513	224577154	62	8546	1.5835	0.056651	0.047
FASLG	1	172618185	172646013	62	8546	1.5834	0.056668	0.046
GABARAPL1	12	10355435	10385727	99	8546	1.5833	0.056678	0.056
MFSD2B	2	24222953	24258698	82	8546	1.5832	0.056688	0.047
ZNF713	7	55945148	56018519	151	8546	1.5824	0.056777	0.056
KRTAP10-8	21	46021996	46042871	11	8546	1.5822	0.056806	0.053
ADCY6	12	49149975	49192820	66	8546	1.5809	0.056947	0.056
PITPNC1	17	65363397	65703379	434	8546	1.5809	0.056955	0.053
KLHL32	6	97362496	97598630	568	8546	1.5808	0.056957	0.053
GLO1	6	38633701	38680952	123	8546	1.5795	0.057115	0.059
SYN2	3	12172150	12243532	123	8546	1.5783	0.057243	0.054
IDH2	15	90616283	90655730	92	8546	1.5782	0.057258	0.045
SLC16A13	17	6929394	6953440	49	8546	1.5773	0.057358	0.054
RTL1	14	101336569	101369826	9	8546	1.5764	0.057462	0.053
SLC39A13	11	47418683	47448051	66	8546	1.574	0.057743	0.058
ATP2C1	3	130559327	130745556	214	8546	1.574	0.057747	0.051
FAU	11	64878099	64899672	16	8546	1.5738	0.057762	0.056
TSC22D1	13	44996279	45160701	251	8546	1.5734	0.057814	0.062
RRH	4	110739150	110775863	70	8546	1.5729	0.057872	0.047
TAF8	6	42008251	42065093	146	8546	1.5703	0.058172	0.065
VNN2	6	133055009	133094598	79	8546	1.57	0.058204	0.055
KCTD5	16	2722495	2769031	47	8546	1.5688	0.058351	0.045
PHKB	16	47485047	47745434	41	8546	1.568	0.058442	0.057
RNFT2	12	117166096	117301436	167	8546	1.5669	0.058567	0.062
KANK4	1	62691837	62795083	339	8546	1.5669	0.05857	0.062
SCAF1	19	50135382	50171906	28	8546	1.5659	0.058689	0.048
BNC2	9	16399501	16880786	1165	8546	1.5655	0.058738	0.063
ENDOU	12	48093517	48129355	95	8546	1.5648	0.05882	0.057
KRT73	12	52991354	53022343	86	8546	1.5645	0.058852	0.051
TIPARP	3	156382205	156434559	32	8546	1.5642	0.058887	0.062
GBX1	7	150835676	150874867	37	8546	1.5641	0.058897	0.061
PLD1	3	171308195	171538284	509	8546	1.5635	0.058963	0.074
FBXO18	10	5921535	5989558	153	8546	1.5635	0.058968	0.052
ERGIC1	5	172251223	172389688	270	8546	1.5632	0.059005	0.055
EIF3D	22	36896897	36935277	111	8546	1.5622	0.059118	0.049
TMEM183B	3	149689448	149711153	36	8546	1.5594	0.059451	0.059
ADAD1	4	123290121	123360957	104	8546	1.559	0.059494	0.058
CHKB	22	51007387	51031428	73	8546	1.5586	0.059548	0.059
CCDC73	11	32613626	32826204	556	8546	1.5578	0.059646	0.065
KHDRBS1	1	32469295	32536460	7	8546	1.5572	0.059707	0.066
GP1BA	17	4825312	4848325	41	8546	1.5572	0.059716	0.067
SENP5	3	196584727	196671585	168	8546	1.5565	0.05979	0.057
TMEM67	8	94757072	94841462	52	8546	1.5555	0.059916	0.053
FMO5	1	146645884	146707390	131	8546	1.5554	0.059922	0.058
KLHDC8A	1	205295193	205336218	160	8546	1.5551	0.059957	0.049
FBXO38	5	147753498	147832399	83	8546	1.5546	0.060015	0.044
P2RX4	12	121637664	121681909	147	8546	1.5544	0.06004	0.061
KY	3	134308765	134380522	133	8546	1.5542	0.060067	0.069
IGFBP1	7	45917959	45943267	56	8546	1.5541	0.060085	0.059
CD151	11	822952	848840	85	8546	1.5537	0.060123	0.06
B4GALT7	5	177017119	177047348	18	8546	1.5531	0.060203	0.064
TEX30	13	103408460	103436168	53	8546	1.5528	0.060232	0.07
USP49	6	41747634	41873099	168	8546	1.5526	0.060265	0.053
RPTOR	17	78508625	78950173	1492	8546	1.5525	0.06027	0.054
CTPS1	1	41435007	41488237	117	8546	1.5515	0.06039	0.062
ANKH	5	14694909	14881887	328	8546	1.5514	0.060401	0.048
UBQLNL	11	5525623	5547956	60	8546	1.551	0.060448	0.045
GXYLT1	12	42465647	42548673	171	8546	1.5506	0.060504	0.069
CCND3	6	41892671	42026610	306	8546	1.5505	0.060513	0.058
C12orf10	12	53683132	53710965	6	8546	1.5494	0.060641	0.06
PPP1R16B	20	37424348	37561667	231	8546	1.5482	0.060789	0.062
PWWP2A	5	159492889	159556452	62	8546	1.5479	0.060818	0.058
LKAAEAR1	20	62704729	62725712	32	8546	1.5477	0.060844	0.059
DAOA	13	106108216	106153383	113	8546	1.5454	0.061123	0.051
G6PC3	17	42138098	42163712	30	8546	1.5445	0.061229	0.074
SLC22A20	11	64971311	65020579	94	8546	1.5441	0.061281	0.043
LGALS3BP	17	76957335	76986061	35	8546	1.5438	0.061319	0.049
TMEM229B	14	67903801	67992445	168	8546	1.5438	0.061324	0.065
TMEM61	1	55436271	55467966	81	8546	1.5432	0.061392	0.054
ANAPC5	12	121736048	121802012	81	8546	1.5428	0.061439	0.064
YIPF4	2	32492958	32543074	63	8546	1.5426	0.061466	0.051
RBM15	1	110871945	110899303	50	8546	1.5425	0.061471	0.058
FAM111A	11	58900219	58932512	80	8546	1.5419	0.061544	0.055
NCK1	3	136571050	136680446	223	8546	1.5418	0.061557	0.057
XPO7	8	21767180	21874096	192	8546	1.5412	0.061637	0.059
PARP4	13	24985069	25096948	559	8546	1.5401	0.061764	0.079
CD163	12	7613412	7666414	84	8546	1.5394	0.06185	0.06
ZNF433	19	12115532	12156525	6	8546	1.5393	0.06186	0.059
DLL4	15	41211531	41241258	16	8546	1.5389	0.061913	0.045
LOC100506504	1	2103250	2125812	26	8546	1.5388	0.061921	0.066
ANAPC10	4	145905727	146029693	72	8546	1.5379	0.062033	0.065
SLC35B2	6	44211838	44235283	22	8546	1.5373	0.062114	0.05
DTX3L	3	122273085	122304050	95	8546	1.5363	0.062231	0.05
SCAMP2	15	75127197	75175670	59	8546	1.5362	0.062246	0.058
OR51T1	11	4893049	4914113	34	8546	1.5356	0.062322	0.058
NFATC4	14	24824885	24858810	94	8546	1.5356	0.062323	0.054
PROM1	4	15959849	16095723	313	8546	1.5355	0.062325	0.068
REV3L	6	111610234	111814421	297	8546	1.5346	0.06244	0.061
GAPDHS	19	36014314	36046221	79	8546	1.5344	0.062469	0.051
TAMM41	3	11821916	11898393	109	8546	1.5339	0.062522	0.053
KLHL8	4	88071260	88171466	187	8546	1.5328	0.062662	0.06
CLEC1B	12	10135660	10163381	111	8546	1.5328	0.062665	0.068
TEK	9	27099147	27240172	658	8546	1.5316	0.062815	0.061
MYH10	17	8367523	8544094	202	8546	1.5311	0.062873	0.061
HACL1	3	15592239	15653359	78	8546	1.5306	0.062934	0.067
PSMD12	17	65326619	65372721	72	8546	1.53	0.063005	0.065
PCGF3	4	689537	774428	234	8546	1.5292	0.063108	0.059
ARGFX	3	121271269	121319469	131	8546	1.529	0.063137	0.049
CDRT15	17	14129173	14150150	34	8546	1.5287	0.063169	0.049
RIPPLY3	21	38368456	38401959	79	8546	1.5283	0.063214	0.057
TIMP4	3	12184568	12210851	49	8546	1.528	0.063252	0.058
LHFPL4	3	9530045	9605486	201	8546	1.5279	0.063263	0.053
TARS	5	33430802	33478196	100	8546	1.5272	0.063358	0.049
PSMD9	12	122316637	122365771	98	8546	1.5266	0.063436	0.057
CABP2	11	67276418	67301085	13	8546	1.5261	0.063488	0.067
MAP3K8	10	30712950	30760762	76	8546	1.525	0.063625	0.063
SHANK2	11	70303961	70945808	1110	8546	1.5247	0.063673	0.074
PTPRJ	11	47992101	48202394	289	8546	1.5246	0.063683	0.056
GIMAP1	7	150403645	150431368	74	8546	1.5242	0.063728	0.052
IL17D	13	21266222	21307239	94	8546	1.5241	0.063743	0.06
TRMT10C	3	101270680	101295290	46	8546	1.524	0.063751	0.059
CHCHD2	7	56159266	56184187	66	8546	1.5234	0.063835	0.053
SLBP	4	1684527	1724421	77	8546	1.5227	0.063914	0.058
C2CD4C	19	395443	419170	20	8546	1.5225	0.063942	0.078
DUXA	19	57653094	57688856	118	8546	1.5221	0.063997	0.061
IQCJ-SCHIP1	3	158777041	159625155	1306	8546	1.5219	0.064013	0.061
RAD54L	1	46703367	46754145	24	8546	1.521	0.06413	0.063
STRA6	15	74461802	74512046	96	8546	1.5204	0.0642	0.055
EIF3M	11	32595313	32634037	114	8546	1.5198	0.06428	0.068
SLC18B1	6	133080507	133129747	92	8546	1.5198	0.06428	0.062
ACTL7A	9	111614603	111636035	92	8546	1.519	0.06438	0.067
LUZP2	11	24508516	25114186	1927	8546	1.5164	0.064712	0.056
THBS4	5	79321170	79389111	173	8546	1.5157	0.064801	0.069
MECR	1	29509385	29567460	109	8546	1.5155	0.06482	0.055
HTR1A	5	63245875	63268119	31	8546	1.5151	0.06487	0.079
PRKCE	2	45868454	46425129	1364	8546	1.5149	0.064904	0.058
CYP2C19	10	96512463	96622671	262	8546	1.5142	0.064991	0.044
RFPL4B	6	112658532	112682498	48	8546	1.5132	0.065114	0.073
CYP4F11	19	16013180	16055676	192	8546	1.513	0.065136	0.065
GPR150	5	94945980	94967284	11	8546	1.5125	0.065204	0.047
IQCH	15	67537138	67804142	379	8546	1.5125	0.065205	0.064
IGFL2	19	46641039	46674561	42	8546	1.5117	0.065311	0.077
CD300LG	17	41914145	41950997	49	8546	1.5112	0.065374	0.067
CD28	2	204561198	204613635	100	8546	1.5106	0.06544	0.071
APAF1	12	99029078	99139211	169	8546	1.51	0.065524	0.066
CLRN3	10	129666114	129701211	77	8546	1.5083	0.065743	0.061
SLK	10	105716943	105798991	172	8546	1.508	0.065778	0.06
SMTNL1	11	57295044	57327747	64	8546	1.5077	0.06581	0.046
MARCH5	10	94040920	94123721	106	8546	1.5076	0.065827	0.06
LSM8	7	117814086	117854093	156	8546	1.5068	0.06593	0.053
TSR3	16	1389241	1411873	35	8546	1.5063	0.065993	0.073
DUSP5	10	112247625	112281302	38	8546	1.5061	0.066016	0.057
INSR	19	7102266	7304011	491	8546	1.5059	0.066048	0.061
KCNAB3	17	7815177	7843180	28	8546	1.5054	0.066114	0.064
LOC100506922	2	128125704	128156987	66	8546	1.5051	0.066145	0.067
NAGS	17	42072032	42096436	54	8546	1.505	0.066162	0.067
NUP85	17	73191597	73241854	63	8546	1.5043	0.066247	0.049
FEZF1	7	121931373	121961173	32	8546	1.5043	0.066257	0.056
CDC25A	3	48188668	48240153	45	8546	1.5038	0.066321	0.072
C15orf41	15	36861812	37112449	558	8546	1.5035	0.066351	0.074
LOC100506718	14	86005983	86039396	94	8546	1.5032	0.0664	0.058
SIRPB2	20	1445236	1482233	145	8546	1.5024	0.066494	0.073
ZNF430	19	21193426	21252852	133	8546	1.5024	0.066498	0.066
TIGD6	5	149362686	149390730	51	8546	1.5015	0.066616	0.072
RSPO2	8	108901544	109105913	396	8546	1.5014	0.066627	0.05
CTRB1	16	75242884	75268822	118	8546	1.5012	0.066652	0.07
TRPM5	11	2415745	2454275	19	8546	1.5009	0.066688	0.058
KRT3	12	53173469	53199892	65	8546	1.5001	0.066793	0.068
GPR17	2	128393439	128420213	64	8546	1.4992	0.066917	0.072
MPP3	17	41868167	41920547	75	8546	1.4989	0.066953	0.065
NAGA	22	42444338	42476852	51	8546	1.4989	0.066954	0.057
FAM181A	14	94375240	94405954	52	8546	1.4978	0.067087	0.049
SLC35G2	3	136527861	136584734	134	8546	1.4974	0.067139	0.061
FLT4	5	180018506	180086624	131	8546	1.4963	0.067288	0.054
ARHGAP24	4	86058860	86933823	2387	8546	1.496	0.067321	0.075
CYB561	17	61499665	61533724	23	8546	1.496	0.067322	0.072
LRRC36	16	67350747	67429109	37	8546	1.4944	0.067541	0.059
RAD52	12	1011255	1109774	184	8546	1.4941	0.06757	0.057
KLHL2	4	166118770	166254308	145	8546	1.4939	0.067601	0.061
RHBDD3	22	29645844	29674147	50	8546	1.4932	0.067698	0.055
STAU1	20	47719876	47814907	190	8546	1.4924	0.067791	0.068
PACRGL	4	20692036	20739980	167	8546	1.4924	0.067794	0.061
DBNDD1	16	90061279	90095937	134	8546	1.4917	0.067889	0.059
NR2C2	3	14979091	15100780	176	8546	1.4917	0.067894	0.058
LMBR1	7	156460537	156695902	451	8546	1.4912	0.067961	0.068
ZDHHC23	3	113656748	113715706	65	8546	1.4909	0.067997	0.063
SFT2D1	6	166723516	166765991	118	8546	1.4908	0.06801	0.072
VSTM2A	7	54600019	54646948	91	8546	1.4906	0.068033	0.071
SYNE1	6	152432819	152968534	1349	8546	1.49	0.068111	0.075
LZTS3	20	3133263	3164238	59	8546	1.4894	0.068191	0.05
ACTL7B	9	111606868	111628275	97	8546	1.4889	0.068262	0.065
LOC389199	4	7930734	7952023	95	8546	1.4884	0.068325	0.068
CYS1	2	10186926	10230538	138	8546	1.4883	0.068338	0.094
IL2	4	123362625	123387650	41	8546	1.4882	0.068347	0.075
KRT32	17	39605765	39633638	176	8546	1.4872	0.068483	0.052
FRS3	6	41727914	41757643	52	8546	1.487	0.068507	0.061
CAPN10	2	241516133	241548526	129	8546	1.4846	0.068826	0.061
CNTROB	17	7825442	7863237	65	8546	1.484	0.068904	0.074
DLG5	10	79540549	79696348	309	8546	1.4837	0.068944	0.072
GET4	7	906191	946073	70	8546	1.4837	0.068948	0.064
PRRX1	1	170623313	170718541	164	8546	1.4834	0.068982	0.064
GAPVD1	9	128014073	128137290	134	8546	1.4826	0.069087	0.055
IDH1	2	209090951	209130478	44	8546	1.4825	0.069105	0.052
ANKRD16	10	5893593	5941860	177	8546	1.4816	0.069228	0.063
ATXN3	14	92514896	92582965	345	8546	1.4814	0.069249	0.06
PPP6R1	19	55731147	55780038	93	8546	1.4814	0.06925	0.062
ITSN2	2	24415733	24593647	154	8546	1.4812	0.069276	0.078
GTPBP1	22	39091733	39139592	49	8546	1.481	0.0693	0.061
TMEM245	9	111767415	111892225	357	8546	1.481	0.069303	0.063
CHI3L1	1	203138059	203165978	63	8546	1.4799	0.069445	0.053
ASIC2	17	31330105	32493825	2879	8546	1.4799	0.06945	0.076
TRAPPC1	17	7823663	7845317	28	8546	1.4797	0.069476	0.074
RSRP1	1	25558740	25584010	7	8546	1.479	0.06957	0.051
CLPX	15	65432784	65487563	28	8546	1.4787	0.06961	0.065
ENO3	17	4843404	4870426	31	8546	1.4772	0.069817	0.066
ZKSCAN1	7	99603204	99652803	61	8546	1.4765	0.069903	0.098
KLHL29	2	23598298	23941483	799	8546	1.4765	0.069904	0.059
KIAA1033	12	105491492	105572912	217	8546	1.4764	0.069913	0.079
POSTN	13	38126719	38182981	130	8546	1.4758	0.070002	0.058
MTMR7	8	17144306	17281040	499	8546	1.4755	0.070037	0.063
MAP6	11	75287959	75389479	108	8546	1.4755	0.07004	0.07
DRC1	2	26614784	26689579	80	8546	1.4754	0.070056	0.064
FAM132A	1	1167826	1192102	41	8546	1.4753	0.070067	0.069
IRF2BP1	19	46376866	46399376	77	8546	1.4749	0.070122	0.077
RGS5	1	163102089	163301581	675	8546	1.4748	0.07013	0.076
H2AFZ	4	100859242	100881512	31	8546	1.4742	0.070219	0.069
DEFB114	6	49918005	49941818	46	8546	1.4734	0.070324	0.058
PLD2	17	4700396	4736727	84	8546	1.4721	0.070503	0.079
MAP4	3	47882180	48140769	192	8546	1.4719	0.070522	0.066
ZNF214	11	7010549	7051586	102	8546	1.4715	0.070582	0.072
OLIG2	21	34388216	34411504	44	8546	1.4707	0.070684	0.063
TMEM18	2	657793	687439	86	8546	1.4702	0.070756	0.073
CTBS	1	85008804	85058039	66	8546	1.4696	0.070832	0.069
ARHGAP21	10	24862538	25022597	166	8546	1.4673	0.07114	0.076
NPIPB4	16	21835889	21879843	1	8546	1.466	0.07132	0.073
MTRF1	13	41780505	41847731	173	8546	1.4654	0.0714	0.078
NME5	5	137440861	137485132	59	8546	1.4654	0.071403	0.065
RAD51AP2	2	17681851	17711847	25	8546	1.4653	0.071413	0.082
HSPB1	7	75921875	75943614	52	8546	1.4652	0.071434	0.075
ESPN	1	6474836	6531004	117	8546	1.4649	0.07148	0.057
DCXR	17	79983757	80005573	49	8546	1.4643	0.07155	0.056
AAAS	12	53691240	53725412	8	8546	1.4636	0.071658	0.071
NXPE2	11	114539200	114589357	143	8546	1.4635	0.071663	0.072
DEFB133	6	49903814	49927157	48	8546	1.4634	0.071678	0.067
GRN	17	42412491	42440474	39	8546	1.4631	0.071726	0.057
CLDN6	16	3054713	3078188	37	8546	1.4627	0.071781	0.076
NIPAL1	4	48008791	48049084	114	8546	1.4624	0.071822	0.069
TECTB	10	114033213	114074793	105	8546	1.4619	0.071889	0.073
CERCAM	9	131163854	131209630	86	8546	1.4609	0.072019	0.065
MARVELD2	5	68700939	68748701	68	8546	1.4606	0.072066	0.067
DYNLT1	6	159047506	159075804	73	8546	1.4606	0.072069	0.064
HOMER1	5	78659647	78819659	288	8546	1.4597	0.072181	0.078
NFIC	19	3349561	3479215	127	8546	1.4597	0.072192	0.065
GSTM5	1	110244406	110270890	62	8546	1.4593	0.07224	0.062
C6orf89	6	36843640	36906740	177	8546	1.4585	0.072351	0.058
IRX1	5	3586168	3611517	59	8546	1.4583	0.072373	0.061
CEP63	3	134194575	134303855	225	8546	1.4582	0.072387	0.083
AGRP	16	67506474	67527716	3	8546	1.4582	0.072392	0.052
DEFB113	6	49926390	49947338	44	8546	1.4577	0.072468	0.058
C16orf78	16	49397808	49443321	96	8546	1.4565	0.072633	0.07
GNAL	18	11679014	11895684	404	8546	1.4563	0.072658	0.077
PLBD2	12	113786371	113837458	4	8546	1.4562	0.07267	0.07
PRLR	5	35038861	35240823	378	8546	1.456	0.0727	0.074
IQCF1	3	51918892	51947386	27	8546	1.4548	0.072868	0.059
LILRA5	19	54808353	54834409	46	8546	1.4547	0.072877	0.056
MAP2K5	15	67825021	68109455	552	8546	1.4539	0.072992	0.073
OR8U1	11	56133100	56154029	77	8546	1.4536	0.073033	0.074
OR5M11	11	56299816	56320733	93	8546	1.4535	0.073046	0.073
SDS	12	113820250	113851692	5	8546	1.4534	0.07305	0.067
LSM4	19	18407040	18444001	61	8546	1.4532	0.07308	0.074
SBDS	7	66442690	66470588	50	8546	1.4524	0.073197	0.069
OTOF	2	26670071	26791566	235	8546	1.4522	0.073224	0.069
LOC100996274	18	76894758	76916912	65	8546	1.4521	0.073239	0.064
NT5C1A	1	40114793	40147710	80	8546	1.4508	0.073415	0.067
MOV10	1	113207048	113253368	65	8546	1.4504	0.073476	0.068
CLCN6	1	11856153	11913201	260	8546	1.4497	0.073564	0.073
TMEM56-RWDD3	1	95573479	95720511	362	8546	1.4496	0.073592	0.077
KIAA0319	6	24534332	24656383	310	8546	1.4493	0.073631	0.055
FAM111B	11	58864658	58904888	39	8546	1.4487	0.073709	0.068
C9orf156	9	100652380	100694852	106	8546	1.4486	0.073724	0.066
CRACR2B	11	816144	841991	84	8546	1.4477	0.073855	0.074
PTPN12	7	77156773	77279388	201	8546	1.4475	0.073885	0.063
KANSL3	2	97248892	97314116	27	8546	1.4467	0.073995	0.084
ZNF397	18	32810994	32848397	38	8546	1.4459	0.074103	0.067
C20orf144	20	32240092	32261721	12	8546	1.4433	0.074472	0.075
DNM3	1	171800618	172397606	1146	8546	1.4431	0.074499	0.08
DPP9	19	4665239	4733855	67	8546	1.4423	0.074609	0.062
TSC22D2	3	150116101	150187906	161	8546	1.4416	0.074701	0.066
ZNF684	1	40987233	41023841	122	8546	1.4408	0.074814	0.065
CLDND2	19	51860352	51882498	49	8546	1.4406	0.074849	0.083
REL	2	61098709	61181410	93	8546	1.4401	0.074922	0.075
ADGRE2	19	14833509	14899353	240	8546	1.4396	0.074985	0.057
PEX2	8	77882494	77923280	55	8546	1.4396	0.074995	0.068
RFX2	19	5983175	6120664	151	8546	1.4395	0.075005	0.074
CTAGE4	7	143870548	143893173	11	8546	1.4392	0.075053	0.069
RNPEPL1	2	241497952	241528149	72	8546	1.4387	0.075123	0.072
DOCK2	5	169054251	169520386	1022	8546	1.4379	0.075236	0.075
VKORC1L1	7	65328257	65434545	157	8546	1.4366	0.075421	0.07
TMEM101	17	42078556	42110519	72	8546	1.4362	0.075473	0.084
NDUFS4	5	52846464	52989171	427	8546	1.4362	0.075474	0.062
TSGA10IP	11	65703115	65737434	27	8546	1.4355	0.075578	0.091
MRM1	17	34948010	34975407	49	8546	1.4345	0.07571	0.064
TXN	9	112996092	113028920	136	8546	1.4345	0.075717	0.075
BTBD9	6	38126227	38618202	939	8546	1.4342	0.07576	0.088
VRTN	14	74805166	74836711	2	8546	1.434	0.075782	0.06
AUH	9	93966097	94134215	259	8546	1.4338	0.075813	0.066
TPRG1L	1	3531556	3556695	30	8546	1.4332	0.075905	0.074
GGA3	17	73222694	73268444	72	8546	1.4329	0.075946	0.065
HSPA5	9	127987127	128013666	36	8546	1.4326	0.075983	0.072
TMEM108	3	132747171	133126619	937	8546	1.4324	0.076009	0.065
PSMA3	14	58701523	58748727	52	8546	1.432	0.076078	0.09
SEMA3C	7	80361854	80561695	194	8546	1.4315	0.076139	0.072
ZNF615	19	52484587	52521494	126	8546	1.4309	0.076227	0.079
SLX4IP	20	10405951	10614551	511	8546	1.4307	0.07626	0.064
PNRC1	6	89780429	89804879	50	8546	1.4297	0.076404	0.084
FAM132B	2	239050579	239087516	88	8546	1.4294	0.07644	0.064
C15orf59	15	74017772	74055495	95	8546	1.4294	0.076451	0.085
CHMP6	17	78955641	78983933	99	8546	1.427	0.076796	0.052
NRN1	6	5988232	6017838	76	8546	1.4262	0.076903	0.066
HLCS	21	38113189	38372545	594	8546	1.4256	0.076995	0.077
COA6	1	234498932	234529795	78	8546	1.4256	0.076997	0.079
MALRD1	10	19327700	20033407	2312	8546	1.4241	0.077215	0.082
FEZF2	3	62345347	62369190	4	8546	1.424	0.077219	0.071
FOXE1	9	100605537	100628997	88	8546	1.4239	0.077238	0.078
RSAD2	2	7007796	7048370	29	8546	1.4224	0.077457	0.078
APOL5	22	36103919	36135530	105	8546	1.4215	0.077582	0.052
IER5	1	181047638	181069979	30	8546	1.421	0.077662	0.065
CELA3A	1	22318149	22349035	101	8546	1.4203	0.077761	0.083
ELOVL6	4	110960187	111130355	405	8546	1.42	0.0778	0.066
PROSC	8	37609680	37647286	2	8546	1.419	0.077955	0.062
SNX29	16	12060602	12678146	1920	8546	1.4189	0.077963	0.085
ZNF334	20	45118269	45152198	32	8546	1.4184	0.07804	0.061
ZNF841	19	52557719	52609021	130	8546	1.4179	0.078107	0.082
BOLA2B	16	30194256	30215627	3	8546	1.4172	0.078211	0.087
TMEM56	1	95572894	95673163	241	8546	1.4169	0.078254	0.07
ANKRD7	7	117854493	117892785	68	8546	1.4168	0.078271	0.064
UQCRH	1	46759324	46792448	28	8546	1.4139	0.078693	0.074
GAK	4	833065	936174	255	8546	1.4137	0.078726	0.073
ST20	15	80181182	80226096	221	8546	1.4136	0.078742	0.07
CEP70	3	138203186	138323187	148	8546	1.4135	0.078754	0.064
C17orf59	17	8081651	8103564	38	8546	1.4133	0.078789	0.074
C1orf194	1	109638573	109666484	2	8546	1.4125	0.078901	0.077
NLRP14	11	7031700	7102757	179	8546	1.4123	0.078925	0.073
FAM98A	2	33798727	33834362	67	8546	1.4113	0.079083	0.066
MSH4	1	76252556	76389581	369	8546	1.4112	0.079089	0.083
PIGS	17	26870405	26908887	16	8546	1.4111	0.079111	0.079
TMEM60	7	77413045	77437747	35	8546	1.4106	0.079181	0.064
HMGXB3	5	149370169	149442706	162	8546	1.4103	0.079222	0.081
DPP7	9	139994992	140019204	38	8546	1.41	0.079265	0.079
NDUFV1	11	67364323	67390012	50	8546	1.4095	0.079338	0.075
KIAA0040	1	175116123	175172229	127	8546	1.4094	0.079364	0.075
HELT	4	185930001	185951958	58	8546	1.4078	0.0796	0.065
MYO9B	19	17176591	17334104	383	8546	1.4069	0.079723	0.081
CR1	1	207659473	207825110	245	8546	1.4068	0.079741	0.072
ZNF480	19	52790426	52839180	121	8546	1.4068	0.079746	0.061
ARL6IP1	16	18792991	18822894	46	8546	1.4056	0.079918	0.078
SOX9	17	70107161	70132561	27	8546	1.4052	0.079983	0.068
YES1	18	711592	822327	249	8546	1.4037	0.080199	0.077
PLEKHG4	16	67301413	67333403	18	8546	1.4035	0.08024	0.062
C20orf78	20	18780372	18820839	76	8546	1.4031	0.080295	0.082
SLC25A11	17	4830425	4853462	33	8546	1.403	0.080307	0.08
CUX2	12	111461828	111798358	241	8546	1.403	0.080312	0.077
B4GALT5	20	48239482	48340421	185	8546	1.4028	0.080335	0.071
CBWD1	9	111038	189077	23	8546	1.4021	0.080443	0.075
SLC25A3	12	98977403	99005778	43	8546	1.4017	0.080496	0.074
OR3A3	17	3313862	3334827	52	8546	1.4017	0.080504	0.066
RAD17	5	68655124	68720628	88	8546	1.4014	0.080551	0.078
NAGK	2	71285408	71315998	101	8546	1.4013	0.080568	0.078
MIF4GD	17	73252309	73277373	62	8546	1.4012	0.080583	0.069
TMEM150B	19	55813653	55855416	113	8546	1.4012	0.080583	0.086
SLC35D1	1	67455015	67530080	164	8546	1.4009	0.080615	0.066
NPS	10	129337613	129360935	162	8546	1.4009	0.080616	0.075
ESYT3	3	138143415	138207910	63	8546	1.3999	0.080773	0.065
PHKG1	7	56137616	56170780	75	8546	1.399	0.080903	0.062
LOC646670	15	72911107	72942539	2	8546	1.3985	0.08098	0.09
OMP	11	76803886	76824377	36	8546	1.3977	0.081109	0.087
DRG2	17	17981181	18021299	79	8546	1.3972	0.081182	0.077
ANAPC13	3	134186546	134214865	49	8546	1.3961	0.081344	0.092
MAP3K9	14	71179243	71285912	249	8546	1.3951	0.081491	0.078
KCTD19	16	67313338	67370664	30	8546	1.3948	0.081537	0.066
IKBIP	12	98997182	99048829	86	8546	1.3947	0.081551	0.072
LOC101927420	7	86770739	86791643	25	8546	1.3942	0.081629	0.067
SERPINA2	14	94820651	94843039	86	8546	1.394	0.081664	0.078
COX6B2	19	55851070	55876182	43	8546	1.3927	0.081861	0.085
ULBP2	6	150245901	150280371	22	8546	1.3926	0.081867	0.078
DPP9-AS1	19	4669294	4695960	37	8546	1.3925	0.08188	0.063
C21orf58	21	47710344	47753813	152	8546	1.3925	0.081881	0.077
LOC100289561	7	101994266	102046780	87	8546	1.3923	0.081911	0.059
CBX1	17	46137414	46188883	138	8546	1.3922	0.081933	0.069
HADHB	2	26457616	26523333	100	8546	1.3921	0.081944	0.085
GABRA4	4	46910917	47006424	275	8546	1.3919	0.081977	0.075
EHMT1	9	140503444	140740579	282	8546	1.3915	0.082036	0.071
ZSCAN5B	19	56691058	56719207	11	8546	1.3914	0.082046	0.079
CAB39L	13	49872786	50028221	331	8546	1.3914	0.082059	0.067
ZNF638	2	71493729	71672191	438	8546	1.3904	0.082208	0.082
SNRPB	20	2432281	2461499	49	8546	1.3901	0.082256	0.076
C9orf50	9	132364504	132393055	42	8546	1.3898	0.082289	0.092
L1TD1	1	62650474	62688000	185	8546	1.3892	0.08239	0.098
GPATCH2L	14	76608255	76681239	193	8546	1.3892	0.082391	0.073
PARP15	3	122286435	122367894	219	8546	1.3886	0.082472	0.07
ITLN1	1	160836330	160864960	103	8546	1.3871	0.082709	0.07
SAA4	11	18242902	18268384	48	8546	1.3865	0.082802	0.07
BAZ2B	2	160165490	160483059	609	8546	1.386	0.082867	0.082
GIMAP6	7	150312463	150339736	62	8546	1.3854	0.082972	0.074
ARID4A	14	58755103	58850713	110	8546	1.3852	0.082993	0.105
PER1	17	8033788	8069723	63	8546	1.3849	0.083035	0.069
ARVCF	22	19944126	20014325	190	8546	1.3843	0.083131	0.059
PMFBP1	16	72142996	72216349	154	8546	1.3841	0.083166	0.077
LMO7DN	13	76435174	76467948	137	8546	1.3838	0.083208	0.072
PFKFB4	3	48545117	48608607	17	8546	1.3832	0.083302	0.061
TMEM135	11	86738886	87049876	1425	8546	1.383	0.083336	0.071
HSD17B4	5	118778138	118888030	237	8546	1.3827	0.083381	0.071
EDN1	6	12280529	12307427	40	8546	1.3825	0.083414	0.074
HADHA	2	26403504	26477665	126	8546	1.3823	0.083445	0.08
NPIPB11	16	29382624	29431669	2	8546	1.382	0.083485	0.106
GIF	11	59586746	59622974	7	8546	1.3819	0.083498	0.078
CRIP2	14	105929275	105956507	1	8546	1.3814	0.08358	0.08
MTA1	14	105876186	105947066	1	8546	1.3814	0.08358	0.08
COL14A1	8	121127347	121394273	460	8546	1.3812	0.083607	0.086
PTPRK	6	128279924	128851870	469	8546	1.381	0.083636	0.087
HEY1	8	80666245	80690098	42	8546	1.38	0.083793	0.069
FAT4	4	126227003	126424087	455	8546	1.3799	0.083809	0.095
OR10K2	1	158379718	158400656	68	8546	1.3789	0.083958	0.073
PNP	14	20927538	20956165	39	8546	1.3779	0.084113	0.061
ASB6	9	132386883	132414496	31	8546	1.3776	0.084161	0.084
IARS	9	94962489	95066038	134	8546	1.3762	0.084378	0.077
MDK	11	46392334	46415387	15	8546	1.3761	0.084389	0.069
ANXA4	2	69937946	70063596	252	8546	1.3754	0.084503	0.077
DTNB	2	25590067	25906516	380	8546	1.3751	0.084553	0.083
GAS6	13	114513522	114577046	167	8546	1.3742	0.084685	0.086
PITPNA	17	1411283	1476110	149	8546	1.3742	0.084695	0.077
NPPB	1	11907521	11928992	51	8546	1.3738	0.084751	0.08
SUMF2	7	56121700	56158365	68	8546	1.3738	0.084755	0.061
BCL2L12	19	50158399	50187173	22	8546	1.3737	0.084767	0.075
UTS2R	17	80320647	80343528	88	8546	1.3727	0.084925	0.085
C1orf86	1	2105899	2154159	73	8546	1.372	0.085033	0.097
BCL6	3	187429165	187473513	92	8546	1.3715	0.085116	0.084
GFRA3	5	137578069	137620544	49	8546	1.3714	0.085124	0.069
PELO	5	52073774	52108451	116	8546	1.3714	0.085129	0.094
TMEM147	19	36026502	36048429	34	8546	1.3712	0.085155	0.08
AKIRIN1	1	39446916	39481737	105	8546	1.3711	0.085172	0.08
ZNF362	1	33711908	33776321	84	8546	1.3706	0.085251	0.074
TTLL5	14	76117551	76431425	358	8546	1.3701	0.085332	0.082
SLC4A1	17	42315758	42361654	47	8546	1.3695	0.085419	0.065
NUPR1L	7	56172374	56194090	62	8546	1.3695	0.085429	0.073
CLSTN1	1	9779079	9894550	95	8546	1.3694	0.085443	0.078
CAPN5	11	76767992	76847201	135	8546	1.3691	0.08548	0.077
SRP14	15	40317891	40341389	48	8546	1.3687	0.085545	0.082
SLC35G5	8	11178495	11199695	44	8546	1.368	0.085663	0.083
GPRC5C	17	72417480	72457797	68	8546	1.3679	0.085679	0.078
TMEM110	3	52860772	52941597	144	8546	1.3667	0.085853	0.079
GABRB3	15	26778693	27028935	634	8546	1.3665	0.085894	0.084
ADAR	1	154544533	154610456	129	8546	1.3662	0.085934	0.079
CHST12	7	2433195	2484242	74	8546	1.3659	0.085987	0.087
CILP	15	65478337	65513840	34	8546	1.3658	0.085993	0.068
NEURL3	2	97153383	97183846	12	8546	1.3658	0.086004	0.078
UBE2E1	3	23837384	23943131	180	8546	1.3656	0.086039	0.078
LY6E	8	144089902	144113827	56	8546	1.3655	0.086049	0.087
ITPKA	15	41776056	41805757	51	8546	1.3653	0.08608	0.079
SUMF1	3	4392829	4518966	295	8546	1.365	0.086119	0.08
IGFL3	19	46613328	46637931	17	8546	1.3648	0.086156	0.096
NTMT1	9	132361036	132407879	62	8546	1.3644	0.086225	0.093
PRKAB2	1	146616685	146654168	53	8546	1.3637	0.086329	0.082
TM4SF20	2	228216872	228254022	115	8546	1.3637	0.086331	0.075
DTX2	7	76080972	76145312	70	8546	1.3634	0.086372	0.069
GAA	17	78065339	78103680	178	8546	1.3633	0.086398	0.073
ERVV-2	19	53537991	53564380	38	8546	1.3627	0.086485	0.081
NMNAT2	1	183207372	183397634	410	8546	1.3621	0.086586	0.078
KIAA1429	8	95490005	95575746	233	8546	1.3613	0.086708	0.069
SIGLECL1	19	51744332	51782582	63	8546	1.3605	0.086833	0.07
PVRL4	1	161030781	161069385	54	8546	1.3602	0.086888	0.07
CDPF1	22	46629910	46656193	80	8546	1.3602	0.086889	0.083
DDIT4L	4	101096267	101121939	92	8546	1.3601	0.086898	0.079
EXOC6B	2	72393113	73063177	850	8546	1.3601	0.086903	0.074
DDX58	9	32445300	32536322	210	8546	1.36	0.086914	0.092
EMID1	22	29591901	29665586	163	8546	1.36	0.086921	0.07
RNF219	13	79178421	79243314	123	8546	1.3599	0.086927	0.079
RABEP1	17	5175558	5299132	352	8546	1.3599	0.086937	0.077
RBM28	7	127940429	127993962	76	8546	1.3596	0.086985	0.08
NUMB	14	73731858	73935288	361	8546	1.3595	0.086987	0.086
NRD1	1	52244864	52354609	146	8546	1.359	0.087078	0.073
NEUROG1	5	134859972	134881639	26	8546	1.3589	0.087096	0.087
YARS	1	33230840	33293633	94	8546	1.3582	0.087206	0.083
PEX5L	3	179502746	179764841	691	8546	1.358	0.087226	0.097
TDP2	6	24640205	24677115	101	8546	1.358	0.087231	0.074
DMBX1	1	46962668	46989898	57	8546	1.3578	0.087265	0.09
TNN	1	175026994	175127202	303	8546	1.3572	0.087362	0.078
TRPC1	3	142433266	142536730	155	8546	1.3571	0.087373	0.075
KLK4	19	51399608	51423994	58	8546	1.3553	0.087666	0.079
COL22A1	8	139590478	139936236	731	8546	1.3545	0.08779	0.081
RAC3	17	79979532	80002080	47	8546	1.3544	0.08781	0.073
RAP1GDS1	4	99172527	99375012	298	8546	1.3536	0.087939	0.083
ZNF423	16	49514515	49901830	841	8546	1.3535	0.087952	0.09
ZCCHC8	12	122946146	122995543	70	8546	1.353	0.088033	0.08
MIOS	7	7596522	7657112	136	8546	1.3529	0.088049	0.087
SYVN1	11	64884751	64912285	27	8546	1.3525	0.088111	0.088
DNAJB14	4	100807405	100877883	84	8546	1.3518	0.088215	0.082
MINK1	17	4726635	4811356	211	8546	1.3517	0.088233	0.081
FOLH1B	11	89360675	89441886	316	8546	1.3515	0.088262	0.084
MAP1LC3B	16	87413157	87448380	50	8546	1.3513	0.088299	0.076
TNFRSF12A	16	3060313	3082384	35	8546	1.3511	0.088326	0.086
ARHGAP15	2	143876899	144535921	1218	8546	1.3508	0.088376	0.082
PLAA	9	26893368	26957468	108	8546	1.3491	0.08865	0.092
GNAI2	3	50254120	50306786	25	8546	1.349	0.088667	0.078
DNAI1	9	34448750	34530987	123	8546	1.3479	0.088851	0.084
BNIP1	5	172561445	172601390	79	8546	1.3477	0.088883	0.076
TMEM110-MUSTN1	3	52857131	52941597	149	8546	1.3475	0.088909	0.082
AGBL3	7	134661259	134830530	361	8546	1.3474	0.088932	0.081
GPR157	1	9153472	9199229	91	8546	1.3473	0.088939	0.085
NPTN	15	73842344	73935753	106	8546	1.3463	0.089103	0.071
CLDN4	7	73235193	73257015	59	8546	1.3456	0.089223	0.071
SENP6	6	76301596	76437997	272	8546	1.3455	0.089227	0.096
CMC1	3	28272838	28371264	171	8546	1.3455	0.089229	0.088
TLE6	19	2967536	3005182	89	8546	1.3444	0.089406	0.072
LSM12	17	42102003	42154987	76	8546	1.3442	0.08944	0.099
WDR26	1	224562845	224632001	108	8546	1.3434	0.089572	0.073
DHX38	16	72117615	72156811	101	8546	1.3418	0.08983	0.094
OR11H6	14	20681869	20702861	136	8546	1.3418	0.089831	0.077
DNM1L	12	32822134	32908584	328	8546	1.3417	0.089854	0.082
DEFA6	8	6772216	6793598	69	8546	1.3413	0.089914	0.099
ALOX15	17	4524214	4555583	37	8546	1.3412	0.089925	0.064
TMCC3	12	94950900	95054324	277	8546	1.3411	0.089947	0.083
CREG1	1	167500250	167533056	151	8546	1.3409	0.089982	0.07
CDC23	5	137513337	137559032	40	8546	1.3406	0.090022	0.076
NAV3	12	78214685	78616790	1100	8546	1.3405	0.090037	0.099
MARK3	14	103841701	103980168	321	8546	1.3389	0.090296	0.089
TRMT1	19	13205714	13237573	27	8546	1.3389	0.090309	0.072
CAAP1	9	26830683	26902826	111	8546	1.3388	0.090316	0.1
MRPS7	17	73247749	73272457	51	8546	1.3387	0.090332	0.084
UPK3B	7	76129650	76167200	55	8546	1.3386	0.090354	0.072
ANKRD1	10	92661857	92691032	41	8546	1.3384	0.090388	0.076
PROK1	1	110983788	111009976	63	8546	1.3377	0.090493	0.088
GCM2	6	10863456	10892098	69	8546	1.3368	0.090641	0.079
RET	10	43562517	43635799	204	8546	1.3367	0.090667	0.096
NKX2-6	8	23549964	23574111	96	8546	1.3354	0.09088	0.081
RASGEF1A	10	43679983	43772367	266	8546	1.3349	0.090956	0.09
DHFR	5	79912045	79960800	264	8546	1.3348	0.090963	0.086
SKOR1	15	68102042	68136498	96	8546	1.3348	0.090963	0.11
PDCD7	15	65399717	65436174	8	8546	1.3345	0.091022	0.067
OTUD7A	15	31763884	32172875	781	8546	1.3339	0.091111	0.069
PDCD5	19	33062071	33088358	52	8546	1.3339	0.091122	0.082
C20orf27	20	3724146	3759035	40	8546	1.3337	0.09115	0.082
PRDX2	19	12897634	12922724	14	8546	1.3334	0.0912	0.075
PSKH2	8	87050691	87091851	78	8546	1.333	0.091261	0.084
PPP2CB	8	30633126	30680352	94	8546	1.3328	0.091306	0.082
YARS2	12	32868195	32918895	135	8546	1.3324	0.091372	0.081
PCIF1	20	44553313	44586732	51	8546	1.3323	0.091387	0.102
MRPL41	9	140436309	140457007	12	8546	1.3321	0.091416	0.102
COX6A2	16	31429052	31449749	14	8546	1.332	0.091423	0.065
BTD	3	15632864	15699147	130	8546	1.3318	0.091457	0.087
HCFC1R1	16	3062626	3084287	41	8546	1.3312	0.091554	0.09
FAM228A	2	24387471	24433718	99	8546	1.3311	0.091578	0.093
B3GALT2	1	193137860	193165743	23	8546	1.3308	0.091627	0.092
SLC15A1	13	99326055	99414929	130	8546	1.3306	0.091668	0.093
DNAJB9	7	108200189	108225294	39	8546	1.3304	0.091694	0.096
XPO1	2	61695069	61775440	117	8546	1.3303	0.091709	0.081
PRR14L	22	32067333	32156120	127	8546	1.3303	0.09171	0.106
DOCK8	9	204865	475259	1035	8546	1.3302	0.091721	0.084
OR52N4	11	5747228	5787162	199	8546	1.3294	0.091859	0.087
RBAK	7	5075452	5119119	152	8546	1.3293	0.091868	0.1
TGFBR3	1	92135900	92381559	663	8546	1.3287	0.091975	0.076
COL11A2	6	33120469	33170245	181	8546	1.3284	0.092031	0.09
GYLTL1B	11	45933172	45960647	38	8546	1.328	0.092095	0.076
H6PD	1	9284822	9341396	175	8546	1.3279	0.092098	0.08
LOC101928726	5	176522822	176558835	69	8546	1.3275	0.092179	0.08
MTIF3	13	27999776	28034739	89	8546	1.327	0.092256	0.077
ESYT2	7	158513688	158632729	490	8546	1.3268	0.092287	0.086
CREB3L1	11	46289189	46352972	95	8546	1.326	0.092422	0.078
OLA1	2	174927175	175123365	480	8546	1.3258	0.09245	0.079
RXRA	9	137208316	137342431	247	8546	1.3253	0.09254	0.072
SYF2	1	25538767	25569013	4	8546	1.325	0.092587	0.087
PRICKLE2	3	64069526	64263859	512	8546	1.3249	0.092596	0.11
WRAP73	1	3537331	3576671	30	8546	1.3246	0.092656	0.082
AK2	1	33463541	33512512	41	8546	1.3244	0.092683	0.084
ACACB	12	109544222	109716031	371	8546	1.3242	0.09271	0.09
TGS1	8	56675791	56748007	164	8546	1.3242	0.092713	0.092
CXCR5	11	118744475	118776980	35	8546	1.3241	0.092742	0.105
SRSF4	1	29464250	29518637	93	8546	1.3233	0.092872	0.082
ZNF491	19	11899391	11929470	50	8546	1.3222	0.093055	0.103
C4orf27	4	170640619	170689093	64	8546	1.3221	0.093073	0.092
ARL10	5	175782477	175810934	48	8546	1.322	0.09308	0.08
ERCC5	13	103488191	103538351	87	8546	1.3216	0.093152	0.069
ZNF846	19	9857845	9906834	75	8546	1.3216	0.093158	0.097
ACADVL	17	7110444	7138586	23	8546	1.3212	0.093218	0.079
RBM44	2	238697032	238761451	87	8546	1.3211	0.093233	0.08
NIPA1	15	23033279	23096843	126	8546	1.321	0.09325	0.086
KLRF1	12	9970038	10007604	49	8546	1.3208	0.093291	0.084
SUV420H2	19	55841221	55869489	54	8546	1.3201	0.093406	0.078
TMEM68	8	56641317	56695955	134	8546	1.3199	0.093429	0.087
PIK3R3	1	46495812	46652167	242	8546	1.3196	0.093485	0.097
ZNF99	19	22924985	22976973	203	8546	1.3192	0.093551	0.092
FAM180B	11	47598230	47620746	16	8546	1.3191	0.093563	0.086
TTC38	22	46653861	46699905	76	8546	1.3179	0.093762	0.092
AOAH	7	36542549	36774154	562	8546	1.3176	0.093823	0.072
KRTAP7-1	21	32191357	32212051	68	8546	1.3175	0.093832	0.089
INPP5K	17	1387869	1430182	113	8546	1.3174	0.093849	0.089
LARS2	3	45420053	45600334	242	8546	1.3172	0.09388	0.085
THRB	3	24148644	24546772	754	8546	1.3162	0.094049	0.117
SLC52A1	17	4925711	4965304	122	8546	1.3161	0.094077	0.092
PHF21A	11	45940870	46152985	267	8546	1.316	0.094083	0.09
COIL	17	55005560	55048411	58	8546	1.316	0.094085	0.092
CCDC168	13	103371717	103421422	93	8546	1.3157	0.094131	0.1
KCNJ3	2	155545093	155724864	407	8546	1.3145	0.094335	0.092
SZT2	1	43845556	43929918	79	8546	1.3145	0.094341	0.086
UCHL5	1	192971496	193039237	36	8546	1.3144	0.094356	0.091
GLRX2	1	193055595	193085659	20	8546	1.3143	0.094369	0.09
TRIM32	9	119350147	119473579	304	8546	1.3142	0.094392	0.094
SLC6A20	3	45786941	45848039	76	8546	1.3141	0.094409	0.093
LOC101928291	1	224611806	224657598	76	8546	1.3137	0.094469	0.081
LGALS9	17	25948174	25986586	82	8546	1.313	0.094589	0.084
BAIAP3	16	1373606	1409442	80	8546	1.3118	0.094801	0.085
WBSCR27	7	73238920	73266855	73	8546	1.3114	0.094868	0.078
RSBN1L	7	77315743	77419120	207	8546	1.3113	0.094877	0.067
DUSP15	20	30425441	30468479	82	8546	1.3113	0.094878	0.068
SAP18	13	21704653	21733224	83	8546	1.3105	0.095012	0.074
C6orf15	6	31069000	31090332	296	8546	1.3104	0.095026	0.089
TREML2	6	41147552	41178925	75	8546	1.3098	0.095126	0.095
C1orf185	1	51432129	51623754	214	8546	1.3096	0.095159	0.085
SHC2	19	406583	470996	63	8546	1.3091	0.095251	0.094
NXPH4	12	57600578	57630232	26	8546	1.3081	0.095424	0.084
SCN7A	2	167250083	167353481	227	8546	1.3078	0.095472	0.092
NPVF	7	25254189	25278105	94	8546	1.3074	0.095537	0.089
MRPS31	13	41293432	41355347	57	8546	1.307	0.095609	0.097
HIST1H3F	6	26240370	26260835	25	8546	1.3061	0.095763	0.101
TTC27	2	32843087	33056118	523	8546	1.306	0.095775	0.099
AMD1	6	111125823	111226916	207	8546	1.306	0.095782	0.072
MAGOH	1	53682564	53714282	36	8546	1.3059	0.095795	0.091
TMEM211	22	25321208	25345314	32	8546	1.3057	0.095821	0.106
TSPAN5	4	99381518	99589812	367	8546	1.3052	0.09591	0.102
BRD3	9	136885427	136943655	192	8546	1.3049	0.095969	0.09
CHRM4	11	46395335	46423122	12	8546	1.3044	0.09605	0.078
GLI3	7	41990547	42287469	649	8546	1.3043	0.096063	0.107
ZNF714	19	21254953	21317897	227	8546	1.3036	0.096192	0.093
C19orf12	19	30179793	30216696	120	8546	1.3031	0.096263	0.069
LRP8	1	53698036	53803821	155	8546	1.3031	0.096269	0.084
IRF3	19	50152826	50179132	24	8546	1.3025	0.096378	0.086
TXNL4B	16	72108756	72138215	63	8546	1.3023	0.096411	0.099
TMEM212	3	171551139	171587108	65	8546	1.302	0.096453	0.077
PXT1	6	36348328	36420666	184	8546	1.3013	0.09658	0.102
PTPRF	1	43981708	44099343	252	8546	1.301	0.096629	0.087
MLKL	16	74695753	74744789	134	8546	1.299	0.096967	0.089
CCL17	16	57428679	57459974	63	8546	1.2979	0.097159	0.102
EPHX2	8	27338519	27412439	147	8546	1.2978	0.097179	0.092
KRT72	12	52969373	53005322	128	8546	1.2978	0.097181	0.086
SH3BP1	22	38020661	38062119	90	8546	1.2975	0.097225	0.086
CRX	19	48313807	48356587	287	8546	1.2973	0.097258	0.102
ITGAE	17	3607919	3714537	245	8546	1.2964	0.097412	0.095
BTN2A2	6	26373111	26405102	132	8546	1.2958	0.097529	0.079
VTCN1	1	117676209	117763582	160	8546	1.2958	0.09753	0.075
DYNC2LI1	2	43991178	44065095	234	8546	1.2957	0.097544	0.088
RPL38	17	72189795	72216019	28	8546	1.2946	0.097731	0.09
CORO2B	15	68841614	69030145	308	8546	1.2942	0.097797	0.094
CLPTM1	19	45447842	45506604	124	8546	1.2939	0.097843	0.083
CD4	12	6888638	6939976	85	8546	1.2931	0.097988	0.105
KCNE1	21	35780910	35894573	235	8546	1.293	0.098005	0.1
ZNF37A	10	38373264	38422280	171	8546	1.2919	0.098192	0.084
OR4C12	11	49993009	50014071	67	8546	1.2918	0.098213	0.096
TIPRL	1	168138171	168181352	79	8546	1.2914	0.098287	0.079
WSCD1	17	5962426	6037747	87	8546	1.2912	0.098313	0.103
ZNF470	19	57068401	57109965	124	8546	1.291	0.098353	0.09
ADK	10	75900943	76479061	732	8546	1.2906	0.098419	0.1
XKR5	8	6656038	6703166	59	8546	1.2905	0.098433	0.077
SART1	11	65719160	65757607	64	8546	1.2903	0.098476	0.108
PPP1R12B	1	202307830	202567697	250	8546	1.29	0.098518	0.082
RTCA	1	100721714	100768325	81	8546	1.29	0.098526	0.084
SI	3	164686686	164806283	232	8546	1.2892	0.09867	0.076
NES	1	156628555	156657189	55	8546	1.289	0.098704	0.098
AK3	9	4699556	4752043	186	8546	1.2888	0.09874	0.086
RBAK-RBAKDN	7	5075452	5122854	161	8546	1.2885	0.098793	0.104
TTC23L	5	34829269	34909567	166	8546	1.2882	0.098834	0.083
PIGF	2	46798413	46854251	101	8546	1.2881	0.098864	0.099
CST4	20	23656277	23679662	77	8546	1.2879	0.098889	0.092
SCNN1G	16	23184040	23238201	206	8546	1.2876	0.098941	0.096
HES2	1	6465292	6494724	77	8546	1.2873	0.098989	0.089
LCN9	9	138545168	138572577	61	8546	1.2867	0.099096	0.101
MRPS25	3	15073758	15116839	57	8546	1.2866	0.099111	0.085
KIAA1598	10	118632888	118896097	164	8546	1.2864	0.099156	0.1
GRTP1	13	113968505	114028463	114	8546	1.2862	0.099195	0.079
NT5DC3	12	104156081	104244975	380	8546	1.2852	0.099353	0.098
DOCK6	19	11299969	11383168	201	8546	1.2851	0.099386	0.107
CHRM3	1	239539876	240088750	818	8546	1.2846	0.099471	0.096
IGF2BP2	3	185351527	185552827	221	8546	1.2843	0.099519	0.094
ANKRD10	13	111520887	111577454	155	8546	1.2842	0.099544	0.079
RASGEF1B	4	82337547	82403082	96	8546	1.2836	0.099639	0.087
BSPH1	19	48461303	48505427	131	8546	1.2825	0.09984	0.09
EVC2	4	5534531	5721275	516	8546	1.2819	0.099946	0.095
VPS51	11	64853587	64889332	22	8546	1.2817	0.099981	0.094
MTRNR2L2	5	79935819	79956854	131	8546	1.2813	0.10004	0.088
PPARA	22	46536458	46649653	174	8546	1.2812	0.10007	0.084
PTX4	16	1525940	1548468	109	8546	1.281	0.10009	0.092
CDC73	1	193081088	193233945	116	8546	1.2805	0.10019	0.1
RASSF2	20	4750669	4814291	269	8546	1.28	0.10028	0.093
KCNJ1	11	128697909	128747268	110	8546	1.2795	0.10036	0.092
C9orf43	9	116162924	116201964	78	8546	1.279	0.10045	0.108
OTUD4	4	146044802	146111768	39	8546	1.2788	0.10048	0.094
DNAH1	3	52340335	52444513	86	8546	1.2787	0.10049	0.081
CARS2	13	111283757	111368480	315	8546	1.2786	0.10051	0.085
UST	6	149058063	149408126	759	8546	1.2784	0.10055	0.089
C11orf58	11	16750148	16789901	56	8546	1.2783	0.10057	0.086
PLAC8	4	84001201	84045911	25	8546	1.2774	0.10073	0.081
DLG4	17	7083209	7133369	42	8546	1.2773	0.10075	0.088
UBE2M	19	59057079	59080343	25	8546	1.277	0.1008	0.095
ERVV-1	19	53507344	53529833	11	8546	1.2769	0.10082	0.102
MMP3	11	102696528	102724342	74	8546	1.2762	0.10095	0.099
ZBTB21	21	43396940	43440496	113	8546	1.2761	0.10095	0.09
CYP2B6	19	41487138	41534308	148	8546	1.276	0.10097	0.083
DEPDC5	22	32139937	32313020	190	8546	1.2751	0.10113	0.119
ZNF440	19	11915099	11956016	99	8546	1.2751	0.10113	0.089
CHRNE	17	4791064	4816369	92	8546	1.2748	0.10119	0.093
RBSN	3	15101580	15150662	46	8546	1.2747	0.10121	0.082
FAM83H	8	144796103	144832710	54	8546	1.2746	0.10123	0.089
RASL10A	22	29698922	29721745	28	8546	1.274	0.10134	0.091
NT5E	6	86149302	86215509	105	8546	1.2735	0.10141	0.096
FURIN	15	91401885	91436687	48	8546	1.2734	0.10144	0.088
ZFP28	19	57040317	57078170	112	8546	1.2732	0.10148	0.095
GJA3	13	20702394	20745524	102	8546	1.2728	0.10154	0.101
SRSF5	14	70223812	70248722	48	8546	1.2728	0.10155	0.078
MSR1	8	15955387	16060300	264	8546	1.2726	0.10159	0.093
SMCR8	17	18208594	18241370	81	8546	1.2723	0.10163	0.098
TMEM237	2	202474907	202518252	44	8546	1.2723	0.10164	0.09
SOHLH1	9	138575253	138601374	71	8546	1.2717	0.10175	0.092
PEMT	17	17398877	17505434	232	8546	1.2704	0.10196	0.088
PTP4A2	1	32362022	32413988	46	8546	1.2689	0.10223	0.092
CELF1	11	47477489	47584792	91	8546	1.2687	0.10227	0.103
MADCAM1	19	486487	515343	6	8546	1.2687	0.10228	0.087
TPGS1	19	497497	529654	6	8546	1.2687	0.10228	0.087
PPFIBP2	11	7524996	7688537	523	8546	1.2686	0.1023	0.104
CHN1	2	175654042	175880671	185	8546	1.2685	0.10231	0.072
SIGLEC9	19	51618137	51649520	9	8546	1.2685	0.10231	0.082
SNURF	15	25190070	25233729	56	8546	1.2682	0.10236	0.099
KIF20A	5	137504408	137533404	28	8546	1.2678	0.10243	0.083
LYZL4	3	42428575	42462125	46	8546	1.2677	0.10245	0.077
TF	3	133454977	133507850	137	8546	1.2666	0.10265	0.104
EFEMP1	2	56083097	56161298	129	8546	1.2654	0.10287	0.093
FUOM	10	135158658	135181529	7	8546	1.265	0.10294	0.081
GAD1	2	171663200	171727661	99	8546	1.2643	0.10306	0.1
SPRTN	1	231463682	231516297	108	8546	1.2638	0.10314	0.106
ALKBH3	11	43892357	43951825	144	8546	1.2637	0.10316	0.089
FAM219A	9	34388182	34468568	182	8546	1.2636	0.10319	0.094
RABGGTB	1	76241879	76270775	58	8546	1.2635	0.10321	0.087
ZNF764	16	30555085	30579642	8	8546	1.2635	0.10321	0.081
ARHGEF35	7	143873176	143902791	6	8546	1.2625	0.10339	0.09
IFI27L1	14	94537639	94579060	166	8546	1.261	0.10366	0.088
BCAS3	17	58745172	59480199	613	8546	1.2609	0.10367	0.089
SDC4	20	43943928	43987064	121	8546	1.2606	0.10372	0.098
BTRC	10	103103790	103327078	405	8546	1.2604	0.10377	0.081
SLC10A1	14	70232552	70274006	72	8546	1.2601	0.10381	0.077
GAR1	4	110726666	110755893	59	8546	1.2591	0.10399	0.09
TMED3	15	79593404	79685802	314	8546	1.2586	0.10408	0.111
PNPLA1	6	36200945	36286372	126	8546	1.2584	0.10413	0.085
FAM207A	21	46349918	46406891	165	8546	1.2575	0.10429	0.095
RNF8	6	37311748	37372514	51	8546	1.2571	0.10435	0.097
METTL21A	2	208463839	208500652	66	8546	1.2568	0.10441	0.084
PGM3	6	83864592	83913655	48	8546	1.2565	0.10446	0.092
FAM124B	2	225233415	225276711	133	8546	1.2564	0.10449	0.105
C3orf52	3	111795175	111847073	46	8546	1.256	0.10455	0.115
SBF1	22	50873429	50923467	130	8546	1.2556	0.10464	0.11
SHMT2	12	57613356	57638718	20	8546	1.2551	0.10472	0.088
CYP2C9	10	96688350	96759486	244	8546	1.2544	0.10485	0.075
SLC19A1	21	46924629	46993045	110	8546	1.2544	0.10485	0.098
TINAGL1	1	32032086	32063290	14	8546	1.254	0.10492	0.075
IDO1	8	39761328	39796309	67	8546	1.2538	0.10496	0.093
KIF1C	17	4891243	4941694	87	8546	1.2537	0.10498	0.09
CERS4	19	8264217	8337305	155	8546	1.2529	0.10513	0.077
SPATA13	13	24543765	24891212	1025	8546	1.2518	0.10532	0.086
SAA2-SAA4	11	18242902	18280221	64	8546	1.2514	0.1054	0.09
RNF17	13	25328301	25464059	426	8546	1.2513	0.10541	0.098
ZNF737	19	20704067	20758626	304	8546	1.2512	0.10543	0.092
CTCFL	20	56061021	56110708	113	8546	1.2505	0.10557	0.082
PGM2L1	11	74031361	74119502	188	8546	1.2498	0.10568	0.116
MINOS1	1	19913471	19966315	117	8546	1.2486	0.10591	0.114
UHMK1	1	162456964	162509419	119	8546	1.2483	0.10595	0.109
LANCL1	2	211285973	211352347	149	8546	1.248	0.10602	0.107
NAPSA	19	50851734	50878931	61	8546	1.2479	0.10604	0.111
PCNXL4	14	60548545	60611532	121	8546	1.2477	0.10607	0.1
PLBD1	12	14646597	14730791	93	8546	1.2475	0.1061	0.101
ESCO2	8	27622057	27680141	233	8546	1.2472	0.10617	0.106
HSD17B8	6	33162414	33184608	21	8546	1.247	0.1062	0.095
ZMYND19	9	140466531	140494937	31	8546	1.247	0.10621	0.13
ITGAV	2	187444058	187555629	179	8546	1.2465	0.10629	0.094
SCOC	4	141168440	141313710	187	8546	1.2463	0.10633	0.096
GAS2L1	22	29692985	29718778	31	8546	1.2462	0.10634	0.095
PLXNA4	7	131798091	132343447	1011	8546	1.2457	0.10643	0.104
CORO7	16	4394543	4476962	90	8546	1.2457	0.10644	0.097
NDUFA4	7	10961580	10989813	56	8546	1.2449	0.10659	0.087
RPRM	2	154323852	154345322	21	8546	1.2448	0.1066	0.098
C17orf107	17	4792948	4816227	89	8546	1.2448	0.10661	0.096
ACTR8	3	53888959	53926229	100	8546	1.244	0.10675	0.102
PRKRIP1	7	102026804	102077129	104	8546	1.244	0.10675	0.074
ZNF823	19	11822080	11859824	34	8546	1.2438	0.10678	0.115
SLC6A2	16	55679542	55750104	166	8546	1.2436	0.10683	0.105
NOM1	7	156732417	156775876	224	8546	1.2433	0.10688	0.096
OR10AG1	11	55725034	55745939	173	8546	1.243	0.10694	0.114
BARX2	11	129235879	129332174	253	8546	1.242	0.10712	0.091
THBS2	6	169605875	169664137	225	8546	1.242	0.10712	0.096
MFF	2	228179867	228232552	97	8546	1.2411	0.10729	0.102
ORAOV1	11	69470331	69500165	11	8546	1.241	0.10731	0.095
KCTD8	4	44165920	44460824	529	8546	1.2396	0.10756	0.089
CD46	1	207915383	207978861	117	8546	1.239	0.10767	0.102
BEND4	4	42102870	42164895	100	8546	1.2385	0.10776	0.107
ERN2	16	23691625	23734821	24	8546	1.2375	0.10796	0.097
TXNL1	18	54260053	54315920	76	8546	1.237	0.10803	0.095
NDUFS3	11	47590562	47616115	18	8546	1.2363	0.10818	0.1
HS3ST2	16	22815860	22937659	213	8546	1.2362	0.10819	0.114
SMAP2	1	40829378	40898998	112	8546	1.2353	0.10836	0.103
CTNNAL1	9	111694849	111785829	213	8546	1.235	0.10842	0.114
HN1L	16	1718201	1762073	58	8546	1.2347	0.10848	0.093
ATP4A	19	36031095	36064560	33	8546	1.2345	0.1085	0.101
FAM206A	9	111686673	111713238	60	8546	1.2341	0.10859	0.122
ZDHHC13	11	19128681	19207967	118	8546	1.2339	0.10862	0.104
STAM2	2	152963315	153042506	183	8546	1.2338	0.10864	0.08
ARMC2	6	109159617	109305352	254	8546	1.2335	0.1087	0.092
CD37	19	49828632	49853863	33	8546	1.2328	0.10882	0.083
CD244	1	160789950	160842692	155	8546	1.2328	0.10883	0.091
ANO4	12	101123841	101532419	1138	8546	1.2326	0.10886	0.116
TMEM253	14	21557096	21581883	24	8546	1.2324	0.1089	0.126
SNX11	17	46174911	46210109	94	8546	1.232	0.10898	0.089
ZNF33B	10	43074532	43144016	143	8546	1.2319	0.10899	0.102
CENPA	2	26998857	27033935	67	8546	1.2319	0.109	0.108
DBNDD2	20	44024633	44049250	38	8546	1.2318	0.10902	0.096
LAMTOR3	4	100789495	100825703	41	8546	1.2305	0.10925	0.102
COCH	14	31333741	31374285	53	8546	1.2299	0.10936	0.113
LUZP1	1	23400516	23514301	208	8546	1.2297	0.10941	0.106
SLC25A19	17	73259061	73295530	86	8546	1.2294	0.10946	0.091
TMEM156	4	38958052	39044041	208	8546	1.2293	0.10948	0.093
SLC22A23	6	3259207	3466954	648	8546	1.2291	0.10952	0.112
POU4F1	13	79163227	79187695	38	8546	1.2289	0.10955	0.1
CD34	1	208049883	208094742	110	8546	1.2289	0.10956	0.1
NFYA	6	41030707	41080146	75	8546	1.2282	0.10968	0.113
PAM	5	102191527	102376809	170	8546	1.2282	0.10969	0.112
GNGT1	7	93525820	93550485	57	8546	1.2274	0.10984	0.093
VAMP3	1	7821329	7851492	88	8546	1.2273	0.10985	0.101
THAP4	2	242513820	242586753	33	8546	1.2272	0.10988	0.113
ESCO1	18	19099242	19190697	77	8546	1.2245	0.11038	0.099
CEP170B	14	105321650	105373107	115	8546	1.2236	0.11055	0.11
ULK3	15	75118459	75145552	40	8546	1.2235	0.11057	0.096
KIF1B	1	10260606	10451664	306	8546	1.2232	0.11063	0.098
DAPK1	9	90102601	90333566	658	8546	1.223	0.11067	0.108
PPP4R1	18	9536789	9624605	275	8546	1.2227	0.11072	0.113
FITM2	20	42925197	42949889	38	8546	1.2223	0.11079	0.098
CRNKL1	20	20005005	20046690	90	8546	1.2212	0.111	0.1
KCNV2	9	2707526	2740037	77	8546	1.221	0.11104	0.109
C15orf39	15	75481219	75514510	9	8546	1.221	0.11105	0.09
RRP7A	22	42894341	42925829	97	8546	1.2201	0.11121	0.089
MRAP2	6	84722746	84810606	146	8546	1.2195	0.11132	0.104
TAF9	5	68637551	68675840	41	8546	1.2192	0.11139	0.108
RFX6	6	117188376	117263326	239	8546	1.2191	0.11141	0.108
CKM	19	45799671	45836302	76	8546	1.2188	0.11146	0.088
PPP1R15B	1	204359781	204390945	28	8546	1.2186	0.1115	0.108
DCAF12	9	34076381	34136771	188	8546	1.2182	0.11157	0.103
CACNA1D	3	53519076	53857179	571	8546	1.2181	0.1116	0.091
ZFP69	1	40933043	40972015	53	8546	1.2177	0.11166	0.089
PPM1K	4	89168761	89215983	38	8546	1.2177	0.11168	0.111
TIMM9	14	58865370	58904232	23	8546	1.2176	0.11169	0.112
S100PBP	1	33272368	33334480	73	8546	1.2173	0.11175	0.105
MED29	19	39871893	39901203	29	8546	1.2171	0.11179	0.102
ADAMTSL1	9	18464079	18920948	1440	8546	1.2169	0.11182	0.11
SUB1	5	32575605	32614185	41	8546	1.2168	0.11184	0.097
ANXA3	4	79462742	79541605	156	8546	1.2166	0.11187	0.112
IL17RD	3	57114010	57214345	189	8546	1.216	0.11199	0.102
SUN1	7	845194	924557	249	8546	1.216	0.11199	0.105
CAT	11	34450472	34503607	131	8546	1.2151	0.11216	0.123
ZNF439	19	11949541	11990306	72	8546	1.2151	0.11216	0.11
ZSCAN25	7	99204571	99285204	33	8546	1.2147	0.11223	0.111
MYBL1	8	67464410	67535484	5	8546	1.2147	0.11224	0.106
ISLR	15	74456087	74479212	40	8546	1.2142	0.11234	0.087
CAND2	3	12828171	12886313	135	8546	1.214	0.11238	0.115
OR1L4	9	125476269	125497204	1	8546	1.2139	0.1124	0.116
JOSD1	22	39071548	39107423	54	8546	1.2129	0.11259	0.096
FAM57A	17	625847	656075	105	8546	1.2125	0.11266	0.108
HYI	1	43906674	43929938	21	8546	1.2125	0.11266	0.105
NTNG2	9	135027334	135128224	134	8546	1.2125	0.11266	0.079
TNFAIP2	14	103579762	103613776	76	8546	1.2125	0.11267	0.089
C8orf37	8	96247141	96291707	125	8546	1.2115	0.11286	0.087
GPT2	16	46908308	46975201	34	8546	1.2114	0.11286	0.123
MYZAP	15	57874102	57987562	254	8546	1.2112	0.11291	0.106
PIRT	17	10715792	10751418	71	8546	1.2112	0.11292	0.12
CCL23	17	34330096	34355005	70	8546	1.211	0.11294	0.104
EXO5	1	40964391	40992228	65	8546	1.2105	0.11305	0.097
IDO2	8	39782474	39883910	468	8546	1.2102	0.1131	0.111
CLDN9	16	3052457	3074506	40	8546	1.2098	0.11317	0.117
HSP90AB1	6	44203903	44231625	39	8546	1.2097	0.1132	0.098
LTA4H	12	96384531	96447298	168	8546	1.2095	0.11323	0.106
UBE2QL1	5	6427460	6506834	148	8546	1.2094	0.11325	0.098
LOC200726	2	207497142	207524173	62	8546	1.2085	0.11343	0.079
FXYD6	11	117697691	117758201	130	8546	1.208	0.11351	0.105
PBK	8	27657138	27705612	230	8546	1.2077	0.11358	0.101
CYLC2	9	105747593	105790770	164	8546	1.2075	0.11361	0.115
B3GALT6	1	1157629	1180421	93	8546	1.2073	0.11365	0.12
OR5AS1	11	55787895	55808869	194	8546	1.207	0.11371	0.121
LPO	17	56305787	56355879	53	8546	1.2066	0.1138	0.098
MACF1	1	39539839	39962810	406	8546	1.2064	0.11383	0.104
CHST3	10	73714120	73783322	178	8546	1.2061	0.11388	0.122
PRKD2	19	47167573	47230384	96	8546	1.2059	0.11393	0.101
DSCC1	8	120836181	120878170	146	8546	1.2054	0.11402	0.096
GTF2H5	6	158579379	158630376	128	8546	1.2053	0.11404	0.101
MYBPH	1	203126939	203154969	72	8546	1.205	0.11411	0.082
KCTD7	7	66083868	66123964	91	8546	1.2046	0.11419	0.115
ZNF597	16	3476110	3503490	92	8546	1.2044	0.11422	0.095
HIST1H4G	6	26236839	26257205	28	8546	1.2043	0.11424	0.12
TMSB10	2	85122763	85143799	41	8546	1.2043	0.11424	0.097
WNT1	12	49362236	49386396	21	8546	1.2041	0.11427	0.104
TEX261	2	71203068	71232001	37	8546	1.2038	0.11432	0.109
ARFGEF1	8	68075746	68265912	87	8546	1.2038	0.11433	0.118
DTX4	11	58929812	58986060	102	8546	1.2038	0.11434	0.106
ELAVL1	19	8013457	8080529	130	8546	1.2032	0.11445	0.116
NT5DC2	3	52548385	52579093	40	8546	1.203	0.11448	0.1
TMEM37	2	120177501	120206096	74	8546	1.2028	0.11453	0.102
CDH23	10	73146691	73585704	987	8546	1.2027	0.11455	0.116
ZNF708	19	21463963	21522219	148	8546	1.2023	0.11463	0.115
SPX	12	21669256	21694210	64	8546	1.2022	0.11464	0.1
PPAPDC1A	10	122206466	122359367	274	8546	1.2021	0.11466	0.108
CDO1	5	115130430	115162405	16	8546	1.202	0.11468	0.113
UFSP1	7	100476344	100497339	33	8546	1.2016	0.11475	0.107
THAP5	7	108192671	108220189	43	8546	1.2016	0.11476	0.111
SYT1	12	79247773	79855788	968	8546	1.2014	0.1148	0.114
LRRC45	17	79971280	79999027	49	8546	1.2007	0.11494	0.089
SOCS4	14	55483844	55526207	59	8546	1.2005	0.11497	0.106
ATP6V0A2	12	124186865	124256302	139	8546	1.2002	0.11504	0.102
ZC3H4	19	47557444	47627009	71	8546	1.2002	0.11504	0.101
SLC2A9	4	9817848	10051872	841	8546	1.1996	0.11515	0.107
NEDD4	15	56109120	56295835	641	8546	1.1994	0.11519	0.102
TRIM49B	11	49043152	49069529	88	8546	1.199	0.11526	0.111
ADGRE5	19	14481403	14529537	12	8546	1.1989	0.11527	0.091
IKBKAP	9	111619800	111706608	316	8546	1.1984	0.11538	0.116
MYO7B	2	128283378	128405303	269	8546	1.1977	0.11552	0.119
SOX10	22	38358319	38390556	24	8546	1.1975	0.11556	0.079
CARNS1	11	67173149	67203078	27	8546	1.1972	0.11561	0.099
OR4C3	11	48336493	48357482	28	8546	1.197	0.11564	0.117
PTPN1	20	49116858	49211299	131	8546	1.1968	0.11569	0.11
TRIM51	11	55640773	55669286	132	8546	1.1967	0.11571	0.123
C17orf97	17	250118	274457	60	8546	1.1962	0.11582	0.1
CORO7-PAM16	16	4380252	4476962	98	8546	1.1959	0.11586	0.105
LYPD5	19	44290079	44334808	182	8546	1.1954	0.11596	0.111
BCAR3	1	94017343	94322706	680	8546	1.1951	0.11602	0.105
FA2H	16	74736853	74818729	244	8546	1.1951	0.11603	0.099
OR4A47	11	48500345	48521274	59	8546	1.195	0.11604	0.1
VASH1	14	77218235	77259363	79	8546	1.1948	0.11607	0.087
MROH8	20	35719629	35817974	184	8546	1.1944	0.11616	0.102
CLDN5	22	19500547	19525068	45	8546	1.1943	0.11618	0.099
CLTCL1	22	19156986	19289247	301	8546	1.1928	0.11648	0.095
MS4A5	11	60187062	60225265	84	8546	1.1921	0.11661	0.101
EGLN1	1	231489497	231570790	304	8546	1.1919	0.11665	0.11
KIAA0391	14	35581527	35753284	449	8546	1.1914	0.11675	0.106
RRP36	6	42979385	43007337	33	8546	1.1914	0.11676	0.087
MSL2	3	135857760	135925522	50	8546	1.1913	0.11678	0.103
KIAA0753	17	6471645	6555066	221	8546	1.1911	0.11681	0.114
GJA9	1	39329739	39357298	74	8546	1.1909	0.11684	0.088
[truncated: 16,016 more rows]

## Sheet: S2d_PathwayEnrichment
Table S2d. Pathway enrichment associations detected with DD.
a Permutation-based enrichment P-value (corrected for testing of multiple pathways).
#Genes	Beta	Beta SE	P	Pcorr a	Pathway
24	0.489	0.157	0.00093339	0.6035	REACTOME_CYTOSOLIC_TRNA_AMINOACYLATION
61	0.326	0.115	0.0022915	0.8778	REACTOME_SIGNALING_BY_WNT
189	0.181	0.064	0.0023684	0.8856	REACTOME_ANTIGEN_PROCESSING_UBIQUITINATION_PROTEASOME_DEGRADATION
37	0.378	0.135	0.0025178	0.8971	PID_IL23_PATHWAY
48	0.346	0.127	0.0031209	0.936	REACTOME_SCF_BETA_TRCP_MEDIATED_DEGRADATION_OF_EMI1
9	0.699	0.256	0.0031239	0.936	SA_FAS_SIGNALING
59	0.312	0.115	0.0033884	0.9479	REACTOME_ACTIVATION_OF_NF_KAPPAB_IN_B_CELLS
48	0.38	0.141	0.003451	0.9509	REACTOME_VIF_MEDIATED_DEGRADATION_OF_APOBEC3G
79	0.26	0.0986	0.0042337	0.9719	REACTOME_REGULATION_OF_MRNA_STABILITY_BY_PROTEINS_THAT_BIND_AU_RICH_ELEMENTS
76	0.265	0.101	0.0044912	0.9764	REACTOME_REGULATION_OF_MITOTIC_CELL_CYCLE
52	0.319	0.123	0.0046615	0.9787	REACTOME_SCFSKP2_MEDIATED_DEGRADATION_OF_P27_P21
9	0.611	0.237	0.005067	0.985	REACTOME_MEMBRANE_BINDING_AND_TARGETTING_OF_GAG_PROTEINS
31	0.359	0.14	0.005115	0.9855	SIG_REGULATION_OF_THE_ACTIN_CYTOSKELETON_BY_RHO_GTPASES
46	0.305	0.121	0.0060127	0.9936	PID_HES_HEY_PATHWAY
63	0.296	0.118	0.0061165	0.9941	REACTOME_APC_C_CDH1_MEDIATED_DEGRADATION_OF_CDC20_AND_OTHER_APC_C_CDH1_TARGETED_PROTEINS_IN_LATE_MITOSIS_EARLY_G1
42	0.305	0.122	0.0062022	0.9944	REACTOME_TRNA_AMINOACYLATION
47	0.342	0.137	0.0064109	0.9951	REACTOME_P53_INDEPENDENT_G1_S_DNA_DAMAGE_CHECKPOINT
103	0.2	0.0811	0.0068999	0.9962	REACTOME_S_PHASE
45	0.366	0.149	0.007113	0.9966	REACTOME_CDK_MEDIATED_PHOSPHORYLATION_AND_REMOVAL_OF_CDC6
47	0.349	0.143	0.0073623	0.9972	REACTOME_REGULATION_OF_ORNITHINE_DECARBOXYLASE_ODC
54	0.32	0.132	0.0077663	0.998	REACTOME_REGULATION_OF_APOPTOSIS
52	0.314	0.13	0.0078487	0.9981	REACTOME_P53_DEPENDENT_G1_DNA_DAMAGE_RESPONSE
72	0.226	0.095	0.0086363	0.9985	KEGG_ADHERENS_JUNCTION
46	0.349	0.147	0.0086789	0.9986	REACTOME_AUTODEGRADATION_OF_THE_E3_UBIQUITIN_LIGASE_COP1
61	0.267	0.113	0.0088576	0.9989	REACTOME_CYCLIN_E_ASSOCIATED_EVENTS_DURING_G1_S_TRANSITION_
19	0.463	0.195	0.0088816	0.9989	PID_ARF_3PATHWAY
55	0.308	0.131	0.0093746	0.9991	REACTOME_AUTODEGRADATION_OF_CDH1_BY_CDH1_APC_C
53	0.319	0.136	0.0094691	0.9991	REACTOME_CDT1_ASSOCIATION_WITH_THE_CDC6_ORC_ORIGIN_COMPLEX
64	0.278	0.119	0.0095883	0.9992	REACTOME_APC_C_CDC20_MEDIATED_DEGRADATION_OF_MITOTIC_PROTEINS
34	0.303	0.131	0.010279	0.9996	ST_GA13_PATHWAY
116	0.175	0.0758	0.010471	0.9997	REACTOME_HOST_INTERACTIONS_OF_HIV_FACTORS
68	0.23	0.0996	0.010525	0.9997	PID_AP1_PATHWAY
44	0.29	0.127	0.011417	0.9998	PID_ERBB2_ERBB3_PATHWAY
222	0.132	0.0587	0.012085	0.9999	REACTOME_CLASS_I_MHC_MEDIATED_ANTIGEN_PROCESSING_PRESENTATION
11	0.539	0.242	0.01313	0.9999	REACTOME_DOWNREGULATION_OF_ERBB2_ERBB3_SIGNALING
10	0.621	0.28	0.013135	0.9999	KEGG_VALINE_LEUCINE_AND_ISOLEUCINE_BIOSYNTHESIS
22	0.368	0.166	0.013341	0.9999	REACTOME_GAP_JUNCTION_TRAFFICKING
16	0.425	0.192	0.013349	0.9999	REACTOME_DESTABILIZATION_OF_MRNA_BY_TRISTETRAPROLIN_TTP
21	0.374	0.169	0.013482	0.9999	REACTOME_PTM_GAMMA_CARBOXYLATION_HYPUSINE_FORMATION_AND_ARYLSULFATASE_ACTIVATION
49	0.304	0.138	0.013899	0.9999	REACTOME_DESTABILIZATION_OF_MRNA_BY_AUF1_HNRNP_D0
173	0.134	0.0617	0.015158	1	KEGG_ENDOCYTOSIS
29	0.321	0.148	0.015221	1	REACTOME_SEMA4D_IN_SEMAPHORIN_SIGNALING
23	0.348	0.161	0.015347	1	BIOCARTA_RAC1_PATHWAY
23	0.322	0.15	0.015957	1	REACTOME_YAP1_AND_WWTR1_TAZ_STIMULATED_GENE_EXPRESSION
37	0.303	0.143	0.01684	1	REACTOME_NETRIN1_SIGNALING
10	0.506	0.242	0.018032	1	REACTOME_PURINE_CATABOLISM
115	0.164	0.0787	0.018301	1	REACTOME_SIGNALING_BY_THE_B_CELL_RECEPTOR_BCR
74	0.194	0.0934	0.018693	1	REACTOME_CELL_JUNCTION_ORGANIZATION
88	0.186	0.0893	0.018703	1	REACTOME_DOWNSTREAM_SIGNALING_EVENTS_OF_B_CELL_RECEPTOR_BCR
50	0.29	0.142	0.020557	1	KEGG_TASTE_TRANSDUCTION
16	0.382	0.187	0.020743	1	REACTOME_AMINO_ACID_SYNTHESIS_AND_INTERCONVERSION_TRANSAMINATION
17	0.402	0.198	0.021092	1	BIOCARTA_ARAP_PATHWAY
57	0.27	0.133	0.021287	1	REACTOME_ER_PHAGOSOME_PATHWAY
135	0.149	0.0745	0.022545	1	REACTOME_APOPTOSIS
24	0.323	0.162	0.022658	1	REACTOME_SEMA4D_INDUCED_CELL_MIGRATION_AND_GROWTH_CONE_COLLAPSE
8	0.575	0.29	0.023486	1	BIOCARTA_KREB_PATHWAY
12	0.558	0.283	0.024238	1	REACTOME_PROCESSING_OF_INTRONLESS_PRE_MRNAS
14	0.38	0.193	0.024374	1	REACTOME_PROLACTIN_RECEPTOR_SIGNALING
11	0.471	0.239	0.0246	1	KEGG_SULFUR_METABOLISM
18	0.336	0.172	0.024986	1	PID_BETA_CATENIN_DEG_PATHWAY
27	0.311	0.161	0.026775	1	PID_LIS1_PATHWAY
114	0.146	0.0763	0.027496	1	REACTOME_CELL_CELL_COMMUNICATION
43	0.275	0.145	0.028621	1	REACTOME_CROSS_PRESENTATION_OF_SOLUBLE_EXOGENOUS_ANTIGENS_ENDOSOMES
67	0.225	0.118	0.028766	1	REACTOME_ANTIGEN_PROCESSING_CROSS_PRESENTATION
64	0.215	0.114	0.029931	1	REACTOME_ORC1_REMOVAL_FROM_CHROMATIN
110	0.157	0.0835	0.030442	1	REACTOME_CELL_CYCLE_CHECKPOINTS
74	0.186	0.1	0.031945	1	REACTOME_M_G1_TRANSITION
48	0.212	0.115	0.03212	1	PID_FOXO_PATHWAY
44	0.268	0.147	0.033663	1	KEGG_PROTEASOME
14	0.382	0.21	0.03423	1	REACTOME_MITOCHONDRIAL_FATTY_ACID_BETA_OXIDATION
62	0.207	0.114	0.034697	1	REACTOME_ASSEMBLY_OF_THE_PRE_REPLICATIVE_COMPLEX
13	0.337	0.189	0.037066	1	BIOCARTA_P27_PATHWAY
19	0.286	0.161	0.038011	1	BIOCARTA_GCR_PATHWAY
66	0.163	0.0934	0.040485	1	KEGG_P53_SIGNALING_PATHWAY
23	0.311	0.18	0.041959	1	REACTOME_ACTIVATION_OF_GENES_BY_ATF4
21	0.358	0.21	0.044416	1	REACTOME_PROCESSING_OF_CAPPED_INTRONLESS_PRE_MRNA
10	0.47	0.277	0.044532	1	REACTOME_MRNA_DECAY_BY_3_TO_5_EXORIBONUCLEASE
42	0.202	0.12	0.045695	1	KEGG_LYSINE_DEGRADATION
21	0.318	0.189	0.046077	1	PID_S1P_S1P1_PATHWAY
39	0.205	0.122	0.046169	1	PID_ECADHERIN_NASCENT_AJ_PATHWAY
41	0.212	0.126	0.046177	1	KEGG_AMINOACYL_TRNA_BIOSYNTHESIS
15	0.399	0.237	0.046445	1	PID_ARF6_DOWNSTREAM_PATHWAY
33	0.222	0.135	0.049727	1	SIG_PIP3_SIGNALING_IN_B_LYMPHOCYTES
185	0.0972	0.059	0.049871	1	REACTOME_HIV_INFECTION
30	0.22	0.135	0.051355	1	REACTOME_INTERACTIONS_OF_VPR_WITH_HOST_CELLULAR_PROTEINS
124	0.134	0.0823	0.051734	1	REACTOME_FACTORS_INVOLVED_IN_MEGAKARYOCYTE_DEVELOPMENT_AND_PLATELET_PRODUCTION
62	0.162	0.1	0.052571	1	REACTOME_SEMAPHORIN_INTERACTIONS
87	0.153	0.0945	0.052737	1	REACTOME_SYNTHESIS_OF_DNA
28	0.271	0.169	0.05423	1	KEGG_GLYCINE_SERINE_AND_THREONINE_METABOLISM
59	0.156	0.0977	0.05577	1	PID_NOTCH_PATHWAY
47	0.185	0.117	0.056383	1	PID_AJDISS_2PATHWAY
55	0.172	0.109	0.057729	1	REACTOME_CELL_CELL_JUNCTION_ORGANIZATION
9	0.429	0.273	0.05816	1	REACTOME_GAMMA_CARBOXYLATION_TRANSPORT_AND_AMINO_TERMINAL_CLEAVAGE_OF_PROTEINS
37	0.185	0.118	0.058478	1	KEGG_TRYPTOPHAN_METABOLISM
40	0.197	0.126	0.058713	1	REACTOME_CLEAVAGE_OF_GROWING_TRANSCRIPT_IN_THE_TERMINATION_REGION_
31	0.213	0.137	0.059962	1	REACTOME_MRNA_3_END_PROCESSING
35	0.205	0.132	0.06077	1	PID_HIV_NEF_PATHWAY
13	0.318	0.206	0.061123	1	BIOCARTA_AGPCR_PATHWAY
16	0.299	0.193	0.061125	1	REACTOME_DESTABILIZATION_OF_MRNA_BY_BRF1
198	0.0931	0.061	0.063268	1	REACTOME_METABOLISM_OF_MRNA
32	0.201	0.132	0.063692	1	REACTOME_PURINE_METABOLISM
38	0.198	0.13	0.064453	1	REACTOME_NUCLEAR_SIGNALING_BY_ERBB4
82	0.148	0.0975	0.064692	1	PID_CMYB_PATHWAY
313	0.0693	0.0459	0.065715	1	KEGG_PATHWAYS_IN_CANCER
40	0.21	0.14	0.066761	1	PID_FOXM1_PATHWAY
121	0.111	0.0742	0.066889	1	KEGG_AXON_GUIDANCE
30	0.212	0.141	0.066913	1	BIOCARTA_NO1_PATHWAY
27	0.24	0.16	0.066918	1	ST_MYOCYTE_AD_PATHWAY
21	0.264	0.177	0.067397	1	BIOCARTA_CYTOKINE_PATHWAY
28	0.229	0.153	0.068012	1	REACTOME_PKB_MEDIATED_EVENTS
43	0.189	0.127	0.068482	1	REACTOME_DEADENYLATION_DEPENDENT_MRNA_DECAY
8	0.425	0.287	0.069193	1	REACTOME_THE_ACTIVATION_OF_ARYLSULFATASES
11	0.379	0.258	0.07133	1	REACTOME_SYNTHESIS_OF_PIPS_AT_THE_EARLY_ENDOSOME_MEMBRANE
25	0.25	0.171	0.072385	1	ST_GAQ_PATHWAY
241	0.0795	0.0545	0.07248	1	REACTOME_METABOLISM_OF_RNA
10	0.315	0.217	0.073648	1	REACTOME_GAP_JUNCTION_DEGRADATION
14	0.345	0.239	0.074328	1	REACTOME_MRNA_DECAY_BY_5_TO_3_EXORIBONUCLEASE
81	0.122	0.0845	0.074596	1	KEGG_SMALL_CELL_LUNG_CANCER
18	0.307	0.213	0.074932	1	BIOCARTA_CARDIACEGF_PATHWAY
28	0.256	0.18	0.077059	1	PID_TCR_CALCIUM_PATHWAY
32	0.206	0.145	0.07796	1	PID_NETRIN_PATHWAY
55	0.154	0.109	0.078896	1	BIOCARTA_HIVNEF_PATHWAY
21	0.248	0.176	0.079806	1	BIOCARTA_P53HYPOXIA_PATHWAY
22	0.265	0.189	0.080397	1	PID_HEDGEHOG_2PATHWAY
24	0.258	0.185	0.08134	1	REACTOME_TGF_BETA_RECEPTOR_SIGNALING_ACTIVATES_SMADS
52	0.146	0.105	0.081345	1	REACTOME_TRANSPORT_OF_MATURE_TRANSCRIPT_TO_CYTOPLASM
95	0.113	0.081	0.082209	1	REACTOME_SIGNALING_BY_NOTCH
17	0.312	0.225	0.082666	1	BIOCARTA_PML_PATHWAY
21	0.278	0.201	0.083711	1	REACTOME_APC_CDC20_MEDIATED_DEGRADATION_OF_NEK2A
109	0.105	0.0757	0.083717	1	KEGG_LEUKOCYTE_TRANSENDOTHELIAL_MIGRATION
10	0.379	0.275	0.083882	1	KEGG_LIMONENE_AND_PINENE_DEGRADATION
6	0.411	0.299	0.084569	1	BIOCARTA_NEUROTRANSMITTERS_PATHWAY
11	0.341	0.248	0.084883	1	REACTOME_MTORC1_MEDIATED_SIGNALLING
56	0.162	0.119	0.08563	1	BIOCARTA_PPARA_PATHWAY
39	0.165	0.123	0.089436	1	SIG_CHEMOTAXIS
30	0.186	0.14	0.091832	1	REACTOME_CD28_CO_STIMULATION
44	0.146	0.11	0.092684	1	PID_RHOA_PATHWAY
13	0.328	0.248	0.093228	1	REACTOME_GAP_JUNCTION_ASSEMBLY
33	0.175	0.132	0.093292	1	REACTOME_TRANSPORT_OF_MATURE_MRNA_DERIVED_FROM_AN_INTRONLESS_TRANSCRIPT
12	0.311	0.237	0.095	1	REACTOME_CELL_EXTRACELLULAR_MATRIX_INTERACTIONS
26	0.21	0.161	0.095974	1	PID_P38_MKK3_6PATHWAY
23	0.221	0.17	0.096607	1	REACTOME_SMOOTH_MUSCLE_CONTRACTION
18	0.25	0.193	0.097573	1	BIOCARTA_NDKDYNAMIN_PATHWAY
30	0.179	0.14	0.10003	1	PID_NECTIN_PATHWAY
15	0.274	0.214	0.10029	1	BIOCARTA_HSP27_PATHWAY
16	0.24	0.188	0.10142	1	REACTOME_PRE_NOTCH_PROCESSING_IN_GOLGI
18	0.245	0.194	0.10257	1	BIOCARTA_MTA3_PATHWAY
12	0.307	0.243	0.10273	1	REACTOME_CYTOSOLIC_SULFONATION_OF_SMALL_MOLECULES
61	0.133	0.105	0.10281	1	PID_TRKR_PATHWAY
52	0.142	0.112	0.10301	1	PID_PTP1B_PATHWAY
8	0.366	0.292	0.10523	1	REACTOME_ROLE_OF_SECOND_MESSENGERS_IN_NETRIN1_SIGNALING
35	0.169	0.135	0.10589	1	REACTOME_PYRUVATE_METABOLISM_AND_CITRIC_ACID_TCA_CYCLE
11	0.297	0.239	0.10648	1	BIOCARTA_ASBCELL_PATHWAY
125	0.0924	0.0742	0.10659	1	KEGG_UBIQUITIN_MEDIATED_PROTEOLYSIS
44	0.151	0.121	0.10668	1	PID_TNF_PATHWAY
66	0.124	0.1	0.10836	1	KEGG_PANCREATIC_CANCER
15	0.285	0.232	0.1093	1	REACTOME_PLATELET_CALCIUM_HOMEOSTASIS
34	0.164	0.134	0.11001	1	BIOCARTA_FMLP_PATHWAY
20	0.234	0.193	0.11197	1	PID_CONE_PATHWAY
66	0.131	0.108	0.1122	1	KEGG_RIG_I_LIKE_RECEPTOR_SIGNALING_PATHWAY
29	0.182	0.151	0.11431	1	PID_EPHRINB_REV_PATHWAY
16	0.219	0.182	0.11447	1	BIOCARTA_ACH_PATHWAY
36	0.177	0.148	0.11607	1	PID_RAC1_REG_PATHWAY
127	0.0872	0.0737	0.11823	1	PID_PDGFRB_PATHWAY
29	0.168	0.143	0.12007	1	KEGG_THYROID_CANCER
44	0.138	0.118	0.1206	1	PID_ILK_PATHWAY
101	0.0968	0.083	0.12175	1	REACTOME_G1_S_TRANSITION
21	0.202	0.174	0.1222	1	BIOCARTA_RAS_PATHWAY
10	0.292	0.252	0.12268	1	REACTOME_KERATAN_SULFATE_DEGRADATION
46	0.137	0.118	0.12284	1	PID_HEDGEHOG_GLI_PATHWAY
38	0.142	0.123	0.12507	1	KEGG_PYRUVATE_METABOLISM
40	0.15	0.131	0.12541	1	REACTOME_NOTCH1_INTRACELLULAR_DOMAIN_REGULATES_TRANSCRIPTION
74	0.112	0.098	0.12554	1	KEGG_PHOSPHATIDYLINOSITOL_SIGNALING_SYSTEM
295	0.0554	0.0483	0.1256	1	REACTOME_CELL_CYCLE_MITOTIC
17	0.255	0.222	0.12588	1	BIOCARTA_IL10_PATHWAY
46	0.144	0.126	0.12605	1	PID_PI3KCI_PATHWAY
26	0.19	0.166	0.12689	1	REACTOME_PERK_REGULATED_GENE_EXPRESSION
21	0.231	0.203	0.12693	1	KEGG_GLYCOSAMINOGLYCAN_BIOSYNTHESIS_CHONDROITIN_SULFATE
53	0.125	0.11	0.128	1	BIOCARTA_NFAT_PATHWAY
28	0.182	0.16	0.12815	1	BIOCARTA_INFLAM_PATHWAY
27	0.183	0.162	0.1294	1	REACTOME_ADHERENS_JUNCTIONS_INTERACTIONS
29	0.155	0.137	0.13019	1	BIOCARTA_MYOSIN_PATHWAY
125	0.0843	0.075	0.13048	1	REACTOME_MITOTIC_G1_G1_S_PHASES
9	0.306	0.274	0.13202	1	BIOCARTA_ACE2_PATHWAY
26	0.187	0.169	0.13336	1	REACTOME_ENDOSOMAL_SORTING_COMPLEX_REQUIRED_FOR_TRANSPORT_ESCRT
21	0.201	0.181	0.13377	1	BIOCARTA_INSULIN_PATHWAY
28	0.165	0.149	0.13398	1	REACTOME_TIGHT_JUNCTION_INTERACTIONS
19	0.192	0.174	0.13525	1	REACTOME_RNA_POL_I_TRANSCRIPTION_TERMINATION
17	0.219	0.199	0.13573	1	REACTOME_ENERGY_DEPENDENT_REGULATION_OF_MTOR_BY_LKB1_AMPK
68	0.109	0.0989	0.13589	1	PID_VEGFR1_2_PATHWAY
13	0.262	0.239	0.13633	1	REACTOME_EXTRINSIC_PATHWAY_FOR_APOPTOSIS
15	0.244	0.223	0.13712	1	BIOCARTA_BCELLSURVIVAL_PATHWAY
52	0.127	0.117	0.13838	1	PID_TAP63_PATHWAY
91	0.0916	0.0845	0.13909	1	KEGG_FC_GAMMA_R_MEDIATED_PHAGOCYTOSIS
51	0.11	0.101	0.13928	1	REACTOME_CIRCADIAN_CLOCK
9	0.236	0.221	0.14274	1	BIOCARTA_SKP2E2F_PATHWAY
31	0.176	0.166	0.1437	1	KEGG_BASAL_TRANSCRIPTION_FACTORS
76	0.102	0.0955	0.14397	1	KEGG_VEGF_SIGNALING_PATHWAY
117	0.0767	0.0727	0.14549	1	REACTOME_MEMBRANE_TRAFFICKING
30	0.144	0.137	0.1461	1	PID_P38_ALPHA_BETA_PATHWAY
22	0.198	0.189	0.14713	1	BIOCARTA_HER2_PATHWAY
13	0.262	0.25	0.1474	1	REACTOME_SEMA3A_PAK_DEPENDENT_AXON_REPULSION
18	0.223	0.213	0.1475	1	REACTOME_LIGAND_GATED_ION_CHANNEL_TRANSPORT
22	0.173	0.165	0.148	1	REACTOME_DOUBLE_STRAND_BREAK_REPAIR
16	0.187	0.179	0.14845	1	REACTOME_ACTIVATION_OF_BH3_ONLY_PROTEINS
26	0.164	0.158	0.14871	1	PID_RXR_VDR_PATHWAY
7	0.339	0.327	0.15017	1	ST_PAC1_RECEPTOR_PATHWAY
32	0.141	0.137	0.15163	1	KEGG_PROPANOATE_METABOLISM
27	0.15	0.146	0.15358	1	REACTOME_TRANSPORT_OF_RIBONUCLEOPROTEINS_INTO_THE_HOST_NUCLEUS
12	0.196	0.192	0.15405	1	REACTOME_SIGNALING_BY_NOTCH2
86	0.0884	0.087	0.15457	1	REACTOME_CLASS_B_2_SECRETIN_FAMILY_RECEPTORS
26	0.152	0.15	0.15506	1	BIOCARTA_WNT_PATHWAY
57	0.11	0.109	0.15697	1	PID_FAK_PATHWAY
51	0.113	0.113	0.15769	1	PID_KIT_PATHWAY
21	0.187	0.187	0.15878	1	KEGG_BETA_ALANINE_METABOLISM
63	0.0999	0.1	0.15909	1	REACTOME_SIGNALING_BY_NOTCH1
42	0.133	0.133	0.15915	1	PID_UPA_UPAR_PATHWAY
28	0.138	0.138	0.15915	1	REACTOME_INTRINSIC_PATHWAY_FOR_APOPTOSIS
17	0.221	0.223	0.16079	1	REACTOME_PHOSPHORYLATION_OF_THE_APC_C
21	0.152	0.154	0.16123	1	PID_ECADHERIN_KERATINOCYTE_PATHWAY
69	0.091	0.0924	0.16234	1	REACTOME_METABOLISM_OF_NUCLEOTIDES
65	0.101	0.103	0.1626	1	KEGG_LEISHMANIA_INFECTION
18	0.197	0.202	0.16438	1	BIOCARTA_TEL_PATHWAY
15	0.199	0.204	0.16449	1	REACTOME_ACYL_CHAIN_REMODELLING_OF_PI
11	0.254	0.261	0.16494	1	ST_STAT3_PATHWAY
15	0.201	0.207	0.1663	1	BIOCARTA_LONGEVITY_PATHWAY
121	0.0739	0.0763	0.16633	1	KEGG_SPLICEOSOME
64	0.0933	0.0968	0.16777	1	REACTOME_ANTIVIRAL_MECHANISM_BY_IFN_STIMULATED_GENES
10	0.22	0.229	0.16777	1	REACTOME_PECAM1_INTERACTIONS
12	0.242	0.253	0.16957	1	BIOCARTA_VDR_PATHWAY
20	0.185	0.194	0.17008	1	KEGG_GLYCOSAMINOGLYCAN_DEGRADATION
45	0.111	0.116	0.17027	1	REACTOME_MUSCLE_CONTRACTION
13	0.217	0.228	0.17108	1	REACTOME_REGULATION_OF_COMPLEMENT_CASCADE
18	0.198	0.208	0.1713	1	REACTOME_NEPHRIN_INTERACTIONS
62	0.104	0.109	0.17196	1	PID_P75_NTR_PATHWAY
46	0.108	0.114	0.17206	1	PID_A6B1_A6B4_INTEGRIN_PATHWAY
26	0.174	0.185	0.17377	1	KEGG_GLYCOSPHINGOLIPID_BIOSYNTHESIS_LACTO_AND_NEOLACTO_SERIES
9	0.26	0.278	0.17403	1	BIOCARTA_FREE_PATHWAY
10	0.25	0.267	0.17441	1	REACTOME_E2F_ENABLED_INHIBITION_OF_PRE_REPLICATION_COMPLEX_FORMATION
27	0.153	0.163	0.17461	1	PID_IL8_CXCR1_PATHWAY
16	0.208	0.222	0.17473	1	BIOCARTA_P53_PATHWAY
8	0.281	0.301	0.17496	1	REACTOME_ELEVATION_OF_CYTOSOLIC_CA2_LEVELS
15	0.203	0.219	0.17639	1	BIOCARTA_STEM_PATHWAY
14	0.219	0.236	0.17692	1	REACTOME_NRIF_SIGNALS_CELL_DEATH_FROM_THE_NUCLEUS
27	0.134	0.145	0.17713	1	REACTOME_NEP_NS2_INTERACTS_WITH_THE_CELLULAR_EXPORT_MACHINERY
13	0.186	0.201	0.17735	1	BIOCARTA_EXTRINSIC_PATHWAY
33	0.13	0.14	0.17769	1	KEGG_GRAFT_VERSUS_HOST_DISEASE
484	0.0348	0.0377	0.17823	1	REACTOME_ADAPTIVE_IMMUNE_SYSTEM
7	0.332	0.363	0.17999	1	REACTOME_IRAK2_MEDIATED_ACTIVATION_OF_TAK1_COMPLEX_UPON_TLR7_8_OR_9_STIMULATION
25	0.143	0.156	0.18006	1	REACTOME_GENERATION_OF_SECOND_MESSENGER_MOLECULES
10	0.235	0.257	0.18096	1	BIOCARTA_IL5_PATHWAY
24	0.135	0.148	0.18127	1	KEGG_NICOTINATE_AND_NICOTINAMIDE_METABOLISM
186	0.0567	0.0623	0.18133	1	REACTOME_G_ALPHA_I_SIGNALLING_EVENTS
11	0.233	0.257	0.18202	1	SA_PROGRAMMED_CELL_DEATH
382	0.0399	0.044	0.18236	1	REACTOME_CELL_CYCLE
32	0.136	0.151	0.18322	1	KEGG_BASE_EXCISION_REPAIR
160	0.0576	0.0644	0.18534	1	REACTOME_MITOTIC_M_M_G1_PHASES
41	0.114	0.128	0.18583	1	REACTOME_PRE_NOTCH_EXPRESSION_AND_PROCESSING
43	0.108	0.121	0.18605	1	PID_THROMBIN_PAR1_PATHWAY
58	0.0921	0.104	0.18712	1	PID_AR_PATHWAY
34	0.128	0.145	0.18816	1	ST_ADRENERGIC
14	0.184	0.21	0.19043	1	BIOCARTA_NUCLEARRS_PATHWAY
31	0.128	0.147	0.19126	1	KEGG_ALANINE_ASPARTATE_AND_GLUTAMATE_METABOLISM
28	0.136	0.156	0.19162	1	PID_INTEGRIN2_PATHWAY
288	0.0579	0.0666	0.1923	1	REACTOME_OLFACTORY_SIGNALING_PATHWAY
189	0.0509	0.0586	0.19275	1	REACTOME_METABOLISM_OF_AMINO_ACIDS_AND_DERIVATIVES
26	0.148	0.171	0.19365	1	PID_IL27_PATHWAY
21	0.16	0.186	0.1939	1	BIOCARTA_TFF_PATHWAY
18	0.18	0.209	0.19418	1	REACTOME_INHIBITION_OF_THE_PROTEOLYTIC_ACTIVITY_OF_APC_C_REQUIRED_FOR_THE_ONSET_OF_ANAPHASE_BY_MITOTIC_SPINDLE_CHECKPOINT_COMPONENTS
12	0.217	0.252	0.19456	1	BIOCARTA_CFTR_PATHWAY
17	0.164	0.191	0.19521	1	BIOCARTA_ARF_PATHWAY
11	0.186	0.217	0.19569	1	PID_RANBP2_PATHWAY
25	0.185	0.216	0.19598	1	REACTOME_BETA_DEFENSINS
60	0.1	0.117	0.19679	1	REACTOME_INTERFERON_ALPHA_BETA_SIGNALING
11	0.236	0.277	0.19702	1	PID_P38_GAMMA_DELTA_PATHWAY
25	0.13	0.153	0.19736	1	BIOCARTA_RACCYCD_PATHWAY
15	0.207	0.245	0.19935	1	REACTOME_XENOBIOTICS
113	0.0596	0.0708	0.19998	1	KEGG_LYSOSOME
52	0.113	0.134	0.20044	1	REACTOME_CHEMOKINE_RECEPTORS_BIND_CHEMOKINES
58	0.0915	0.109	0.20071	1	KEGG_NOD_LIKE_RECEPTOR_SIGNALING_PATHWAY
54	0.0889	0.106	0.20087	1	KEGG_BASAL_CELL_CARCINOMA
29	0.139	0.167	0.20174	1	KEGG_LINOLEIC_ACID_METABOLISM
22	0.13	0.156	0.2027	1	BIOCARTA_MTOR_PATHWAY
10	0.187	0.225	0.20355	1	KEGG_TAURINE_AND_HYPOTAURINE_METABOLISM
61	0.0917	0.111	0.20416	1	KEGG_COLORECTAL_CANCER
16	0.176	0.213	0.20475	1	REACTOME_DESTABILIZATION_OF_MRNA_BY_KSRP
19	0.147	0.18	0.20576	1	BIOCARTA_MITOCHONDRIA_PATHWAY
12	0.181	0.221	0.20653	1	BIOCARTA_ARENRF2_PATHWAY
7	0.284	0.348	0.20733	1	REACTOME_DIGESTION_OF_DIETARY_CARBOHYDRATE
13	0.162	0.199	0.20795	1	SA_REG_CASCADE_OF_CYCLIN_EXPR
129	0.0553	0.0687	0.21015	1	KEGG_TIGHT_JUNCTION
26	0.148	0.184	0.21107	1	BIOCARTA_PROTEASOME_PATHWAY
33	0.124	0.155	0.21171	1	KEGG_PRION_DISEASES
26	0.124	0.155	0.21199	1	BIOCARTA_EDG1_PATHWAY
10	0.191	0.239	0.21256	1	ST_INTERFERON_GAMMA_PATHWAY
43	0.103	0.13	0.21369	1	PID_NFAT_TFPATHWAY
10	0.241	0.304	0.21372	1	REACTOME_IL_7_SIGNALING
10	0.228	0.288	0.21429	1	REACTOME_RECRUITMENT_OF_NUMA_TO_MITOTIC_CENTROSOMES
10	0.177	0.223	0.21452	1	BIOCARTA_BARRESTIN_PATHWAY
27	0.128	0.162	0.2158	1	BIOCARTA_NKT_PATHWAY
18	0.168	0.213	0.21586	1	BIOCARTA_CALCINEURIN_PATHWAY
33	0.107	0.136	0.2168	1	KEGG_CYSTEINE_AND_METHIONINE_METABOLISM
21	0.153	0.196	0.21745	1	REACTOME_DOWNREGULATION_OF_TGF_BETA_RECEPTOR_SIGNALING
29	0.119	0.154	0.21966	1	REACTOME_KERATAN_SULFATE_KERATIN_METABOLISM
13	0.194	0.251	0.22004	1	REACTOME_ACTIVATION_OF_RAC
52	0.0882	0.115	0.22099	1	KEGG_NON_SMALL_CELL_LUNG_CANCER
77	0.073	0.0958	0.22304	1	PID_P73PATHWAY
19	0.126	0.165	0.22313	1	BIOCARTA_MAL_PATHWAY
68	0.0822	0.108	0.22372	1	REACTOME_RIG_I_MDA5_MEDIATED_INDUCTION_OF_IFN_ALPHA_BETA_PATHWAYS
12	0.151	0.199	0.22374	1	REACTOME_SIGNALING_BY_NOTCH3
228	0.04	0.0527	0.2242	1	REACTOME_AXON_GUIDANCE
27	0.126	0.166	0.22461	1	REACTOME_MYOGENESIS
180	0.0461	0.0611	0.22517	1	REACTOME_DNA_REPLICATION
40	0.0984	0.13	0.2253	1	KEGG_TYPE_I_DIABETES_MELLITUS
28	0.114	0.152	0.2256	1	REACTOME_SIGNALING_BY_ROBO_RECEPTOR
13	0.185	0.245	0.22587	1	BIOCARTA_CARM1_PATHWAY
22	0.13	0.173	0.22596	1	BIOCARTA_CHEMICAL_PATHWAY
35	0.104	0.139	0.22689	1	ST_G_ALPHA_I_PATHWAY
10	0.209	0.28	0.2272	1	REACTOME_REGULATION_OF_PYRUVATE_DEHYDROGENASE_PDH_COMPLEX
16	0.155	0.208	0.22758	1	REACTOME_HOMOLOGOUS_RECOMBINATION_REPAIR_OF_REPLICATION_INDEPENDENT_DOUBLE_STRAND_BREAKS
48	0.0873	0.117	0.22805	1	REACTOME_TCR_SIGNALING
57	0.0829	0.112	0.22964	1	PID_SHP2_PATHWAY
16	0.146	0.199	0.23104	1	BIOCARTA_CDC42RAC_PATHWAY
35	0.0977	0.133	0.23128	1	BIOCARTA_PAR1_PATHWAY
30	0.11	0.149	0.23147	1	PID_AR_NONGENOMIC_PATHWAY
15	0.159	0.218	0.23247	1	KEGG_GLYCOSPHINGOLIPID_BIOSYNTHESIS_GANGLIO_SERIES
38	0.0887	0.122	0.23292	1	REACTOME_NCAM1_INTERACTIONS
53	0.0794	0.109	0.23393	1	KEGG_AMYOTROPHIC_LATERAL_SCLEROSIS_ALS
30	0.111	0.154	0.23404	1	BIOCARTA_FAS_PATHWAY
85	0.063	0.0868	0.23417	1	REACTOME_SIGNALING_BY_ERBB4
46	0.0847	0.118	0.23565	1	PID_PS1_PATHWAY
17	0.128	0.179	0.23701	1	REACTOME_SYNTHESIS_AND_INTERCONVERSION_OF_NUCLEOTIDE_DI_AND_TRIPHOSPHATES
25	0.123	0.173	0.2384	1	REACTOME_SMAD2_SMAD3_SMAD4_HETEROTRIMER_REGULATES_TRANSCRIPTION
24	0.115	0.162	0.23859	1	BIOCARTA_MCALPAIN_PATHWAY
28	0.126	0.177	0.23872	1	PID_IL2_STAT5_PATHWAY
31	0.0945	0.133	0.23895	1	PID_HDAC_CLASSII_PATHWAY
31	0.105	0.149	0.24011	1	REACTOME_INWARDLY_RECTIFYING_K_CHANNELS
55	0.0807	0.114	0.24015	1	KEGG_RNA_DEGRADATION
14	0.137	0.197	0.24436	1	REACTOME_HYALURONAN_METABOLISM
42	0.0823	0.121	0.24777	1	NABA_COLLAGENS
17	0.134	0.197	0.24797	1	BIOCARTA_LAIR_PATHWAY
27	0.123	0.18	0.24818	1	KEGG_HOMOLOGOUS_RECOMBINATION
10	0.195	0.287	0.24825	1	REACTOME_COPI_MEDIATED_TRANSPORT
72	0.0649	0.0958	0.24897	1	REACTOME_UNFOLDED_PROTEIN_RESPONSE
63	0.0708	0.104	0.2491	1	ST_FAS_SIGNALING_PATHWAY
14	0.155	0.229	0.24951	1	PID_IL5_PATHWAY
18	0.123	0.184	0.25191	1	REACTOME_SIGNALING_BY_FGFR1_FUSION_MUTANTS
39	0.0852	0.128	0.25307	1	PID_EPHB_FWD_PATHWAY
87	0.0632	0.0953	0.25364	1	REACTOME_REGULATION_OF_INSULIN_SECRETION
76	0.0553	0.0845	0.25643	1	KEGG_PEROXISOME
14	0.137	0.21	0.25734	1	BIOCARTA_GRANULOCYTES_PATHWAY
26	0.0927	0.142	0.25761	1	PID_INSULIN_GLUCOSE_PATHWAY
79	0.0554	0.0854	0.25836	1	ST_INTEGRIN_SIGNALING_PATHWAY
99	0.0523	0.0812	0.25983	1	PID_CXCR4_PATHWAY
23	0.103	0.161	0.26045	1	REACTOME_RORA_ACTIVATES_CIRCADIAN_EXPRESSION
27	0.099	0.156	0.26294	1	BIOCARTA_VEGF_PATHWAY
42	0.0685	0.108	0.26354	1	PID_ECADHERIN_STABILIZATION_PATHWAY
62	0.0595	0.0943	0.26406	1	SIG_PIP3_SIGNALING_IN_CARDIAC_MYOCTES
253	0.0329	0.0523	0.26441	1	REACTOME_CYTOKINE_SIGNALING_IN_IMMUNE_SYSTEM
38	0.084	0.134	0.26487	1	PID_AURORA_B_PATHWAY
58	0.0693	0.11	0.26515	1	KEGG_ARACHIDONIC_ACID_METABOLISM
35	0.0891	0.142	0.26534	1	PID_GMCSF_PATHWAY
13	0.134	0.215	0.26636	1	BIOCARTA_CLASSIC_PATHWAY
19	0.113	0.182	0.26637	1	PID_EPHA2_FWD_PATHWAY
104	0.0489	0.0785	0.26668	1	KEGG_T_CELL_RECEPTOR_SIGNALING_PATHWAY
5	0.176	0.286	0.26843	1	REACTOME_APOBEC3G_MEDIATED_RESISTANCE_TO_HIV1_INFECTION
62	0.0628	0.102	0.2685	1	PID_IL12_2PATHWAY
28	0.0896	0.146	0.2697	1	REACTOME_SYNTHESIS_OF_PIPS_AT_THE_PLASMA_MEMBRANE
15	0.114	0.186	0.26987	1	BIOCARTA_PITX2_PATHWAY
186	0.0367	0.0599	0.27007	1	NABA_ECM_GLYCOPROTEINS
18	0.127	0.209	0.27225	1	SA_CASPASE_CASCADE
14	0.123	0.204	0.27317	1	PID_S1P_S1P4_PATHWAY
13	0.145	0.241	0.27324	1	BIOCARTA_D4GDI_PATHWAY
149	0.0411	0.0684	0.27379	1	REACTOME_INTERFERON_SIGNALING
23	0.0961	0.16	0.2741	1	PID_PRL_SIGNALING_EVENTS_PATHWAY
14	0.119	0.199	0.27465	1	BIOCARTA_PS1_PATHWAY
10	0.178	0.298	0.27519	1	REACTOME_P75NTR_RECRUITS_SIGNALLING_COMPLEXES
71	0.0623	0.104	0.27554	1	KEGG_ARRHYTHMOGENIC_RIGHT_VENTRICULAR_CARDIOMYOPATHY_ARVC
10	0.14	0.235	0.27564	1	REACTOME_REMOVAL_OF_THE_FLAP_INTERMEDIATE_FROM_THE_C_STRAND
16	0.117	0.199	0.2781	1	BIOCARTA_IL7_PATHWAY
27	0.0858	0.146	0.27843	1	REACTOME_REGULATION_OF_GLUCOKINASE_BY_GLUCOKINASE_REGULATORY_PROTEIN
22	0.0955	0.162	0.27845	1	REACTOME_RNA_POL_I_TRANSCRIPTION_INITIATION
33	0.086	0.147	0.27907	1	PID_IL2_PI3K_PATHWAY
19	0.127	0.217	0.27928	1	REACTOME_BASE_EXCISION_REPAIR
12	0.126	0.216	0.27941	1	REACTOME_AKT_PHOSPHORYLATES_TARGETS_IN_THE_CYTOSOL
25	0.0982	0.169	0.28072	1	REACTOME_INHIBITION_OF_INSULIN_SECRETION_BY_ADRENALINE_NORADRENALINE
42	0.0709	0.123	0.28166	1	KEGG_VASOPRESSIN_REGULATED_WATER_REABSORPTION
42	0.0743	0.129	0.28182	1	REACTOME_CHONDROITIN_SULFATE_DERMATAN_SULFATE_METABOLISM
21	0.0989	0.171	0.28197	1	REACTOME_ACYL_CHAIN_REMODELLING_OF_PE
21	0.108	0.188	0.2825	1	BIOCARTA_ATRBRCA_PATHWAY
75	0.0557	0.0972	0.28327	1	PID_SMAD2_3NUCLEAR_PATHWAY
73	0.0504	0.088	0.28358	1	PID_AVB3_INTEGRIN_PATHWAY
22	0.103	0.182	0.28578	1	REACTOME_GLUTATHIONE_CONJUGATION
25	0.0907	0.16	0.28579	1	REACTOME_INHIBITION_OF_VOLTAGE_GATED_CA2_CHANNELS_VIA_GBETA_GAMMA_SUBUNITS
41	0.0696	0.124	0.28783	1	PID_AMB2_NEUTROPHILS_PATHWAY
22	0.0931	0.166	0.2879	1	REACTOME_CIRCADIAN_REPRESSION_OF_EXPRESSION_BY_REV_ERBA
42	0.0634	0.114	0.28844	1	PID_SYNDECAN_1_PATHWAY
31	0.0766	0.138	0.28978	1	PID_AVB3_OPN_PATHWAY
12	0.131	0.237	0.29052	1	REACTOME_PLATELET_ADHESION_TO_EXPOSED_COLLAGEN
27	0.0904	0.164	0.29062	1	REACTOME_NEGATIVE_REGULATORS_OF_RIG_I_MDA5_SIGNALING
32	0.079	0.143	0.29099	1	REACTOME_GLYCOSPHINGOLIPID_METABOLISM
32	0.105	0.193	0.2933	1	REACTOME_DEFENSINS
20	0.108	0.2	0.2934	1	BIOCARTA_NKCELLS_PATHWAY
27	0.0904	0.167	0.29367	1	REACTOME_ANTIGEN_ACTIVATES_B_CELL_RECEPTOR_LEADING_TO_GENERATION_OF_SECOND_MESSENGERS
26	0.0869	0.162	0.29535	1	BIOCARTA_VIP_PATHWAY
18	0.103	0.192	0.29619	1	BIOCARTA_MCM_PATHWAY
9	0.162	0.305	0.29704	1	REACTOME_ROLE_OF_DCC_IN_REGULATING_APOPTOSIS
19	0.114	0.214	0.29775	1	REACTOME_APC_C_CDC20_MEDIATED_DEGRADATION_OF_CYCLIN_B
33	0.0809	0.153	0.29799	1	KEGG_ALLOGRAFT_REJECTION
35	0.0662	0.126	0.2991	1	REACTOME_METABOLISM_OF_STEROID_HORMONES_AND_VITAMINS_A_AND_D
22	0.0941	0.179	0.30002	1	REACTOME_EFFECTS_OF_PIP2_HYDROLYSIS
13	0.127	0.243	0.3014	1	KEGG_GLYCOSPHINGOLIPID_BIOSYNTHESIS_GLOBO_SERIES
15	0.105	0.203	0.30155	1	REACTOME_PYRUVATE_METABOLISM
13	0.108	0.207	0.30167	1	REACTOME_METABOLISM_OF_POLYAMINES
12	0.111	0.216	0.3026	1	REACTOME_PURINE_SALVAGE
100	0.0433	0.0839	0.30283	1	REACTOME_SIGNALING_BY_RHO_GTPASES
191	0.03	0.0591	0.3057	1	KEGG_FOCAL_ADHESION
24	0.0874	0.172	0.30594	1	REACTOME_POST_TRANSLATIONAL_MODIFICATION_SYNTHESIS_OF_GPI_ANCHORED_PROTEINS
9	0.141	0.28	0.3071	1	REACTOME_PROSTANOID_LIGAND_RECEPTORS
13	0.11	0.219	0.30713	1	REACTOME_TRANSLOCATION_OF_ZAP_70_TO_IMMUNOLOGICAL_SYNAPSE
33	0.0714	0.143	0.30854	1	PID_IL12_STAT4_PATHWAY
11	0.136	0.272	0.30881	1	BIOCARTA_EGFR_SMRTE_PATHWAY
14	0.107	0.215	0.30921	1	REACTOME_EICOSANOID_LIGAND_BINDING_RECEPTORS
20	0.0945	0.19	0.30932	1	BIOCARTA_MEF2D_PATHWAY
11	0.109	0.221	0.31104	1	REACTOME_PURINE_RIBONUCLEOSIDE_MONOPHOSPHATE_BIOSYNTHESIS
15	0.0996	0.203	0.31178	1	REACTOME_ACYL_CHAIN_REMODELLING_OF_PS
837	0.0145	0.0296	0.31225	1	REACTOME_IMMUNE_SYSTEM
20	0.0846	0.173	0.31229	1	PID_S1P_META_PATHWAY
32	0.0716	0.147	0.31309	1	PID_EPO_PATHWAY
95	0.0419	0.0862	0.3135	1	REACTOME_SIGNALING_BY_ERBB2
47	0.058	0.12	0.31393	1	REACTOME_APOPTOTIC_EXECUTION_PHASE
73	0.0457	0.0944	0.31399	1	REACTOME_SIGNALING_BY_SCF_KIT
61	0.0497	0.103	0.31403	1	REACTOME_SPHINGOLIPID_METABOLISM
7	0.122	0.253	0.31496	1	REACTOME_NEGATIVE_REGULATION_OF_THE_PI3K_AKT_NETWORK
14	0.0893	0.186	0.31526	1	REACTOME_COMMON_PATHWAY
11	0.114	0.24	0.31673	1	BIOCARTA_LYM_PATHWAY
101	0.04	0.0841	0.31706	1	REACTOME_GLYCOSAMINOGLYCAN_METABOLISM
50	0.0573	0.121	0.31805	1	REACTOME_GABA_RECEPTOR_ACTIVATION
12	0.124	0.263	0.31841	1	BIOCARTA_PLCE_PATHWAY
97	0.0394	0.0836	0.31857	1	REACTOME_LATE_PHASE_OF_HIV_LIFE_CYCLE
67	0.0446	0.0949	0.31919	1	PID_MTOR_4PATHWAY
39	0.0612	0.13	0.31956	1	ST_JNK_MAPK_PATHWAY
11	0.129	0.275	0.32018	1	REACTOME_CDC6_ASSOCIATION_WITH_THE_ORC_ORIGIN_COMPLEX
124	0.0371	0.0798	0.32092	1	KEGG_NATURAL_KILLER_CELL_MEDIATED_CYTOTOXICITY
29	0.0688	0.148	0.32102	1	BIOCARTA_TNFR1_PATHWAY
24	0.0798	0.174	0.32316	1	REACTOME_GROWTH_HORMONE_RECEPTOR_SIGNALING
24	0.0707	0.155	0.32475	1	BIOCARTA_CSK_PATHWAY
35	0.0621	0.137	0.32523	1	REACTOME_AMINE_LIGAND_BINDING_RECEPTORS
10	0.134	0.304	0.33002	1	REACTOME_GABA_A_RECEPTOR_ACTIVATION
81	0.0397	0.0903	0.33013	1	KEGG_APOPTOSIS
33	0.0586	0.134	0.33046	1	PID_IL8_CXCR2_PATHWAY
42	0.0553	0.128	0.3328	1	REACTOME_MRNA_SPLICING_MINOR_PATHWAY
369	0.0179	0.0422	0.33516	1	REACTOME_DEVELOPMENTAL_BIOLOGY
27	0.061	0.144	0.33618	1	REACTOME_ACTIVATION_OF_THE_PRE_REPLICATIVE_COMPLEX
48	0.0586	0.139	0.33621	1	KEGG_AUTOIMMUNE_THYROID_DISEASE
17	0.0863	0.204	0.33639	1	BIOCARTA_IL17_PATHWAY
9	0.122	0.291	0.33717	1	BIOCARTA_GABA_PATHWAY
11	0.0926	0.221	0.33747	1	REACTOME_RECEPTOR_LIGAND_BINDING_INITIATES_THE_SECOND_PROTEOLYTIC_CLEAVAGE_OF_NOTCH_RECEPTOR
15	0.0775	0.186	0.33867	1	REACTOME_SYNTHESIS_OF_BILE_ACIDS_AND_BILE_SALTS_VIA_7ALPHA_HYDROXYCHOLESTEROL
13	0.0865	0.209	0.33926	1	KEGG_NON_HOMOLOGOUS_END_JOINING
23	0.068	0.164	0.33929	1	BIOCARTA_GLEEVEC_PATHWAY
23	0.0723	0.175	0.33974	1	REACTOME_RNA_POL_III_TRANSCRIPTION_INITIATION_FROM_TYPE_2_PROMOTER
10	0.0926	0.225	0.34015	1	BIOCARTA_SARS_PATHWAY
66	0.0403	0.0986	0.34138	1	REACTOME_PI3K_CASCADE
59	0.0459	0.112	0.34154	1	REACTOME_SIGNALING_BY_TGF_BETA_RECEPTOR_COMPLEX
32	0.0636	0.157	0.34287	1	BIOCARTA_BCR_PATHWAY
7	0.135	0.334	0.34305	1	REACTOME_OPSINS
66	0.0464	0.115	0.34323	1	KEGG_DRUG_METABOLISM_CYTOCHROME_P450
12	0.0933	0.233	0.34437	1	BIOCARTA_TRKA_PATHWAY
43	0.0516	0.132	0.34784	1	SIG_BCR_SIGNALING_PATHWAY
49	0.0465	0.119	0.348	1	KEGG_ENDOMETRIAL_CANCER
16	0.0787	0.204	0.3498	1	KEGG_PANTOTHENATE_AND_COA_BIOSYNTHESIS
32	0.0552	0.144	0.35085	1	BIOCARTA_DEATH_PATHWAY
9	0.121	0.319	0.35249	1	ST_JAK_STAT_PATHWAY
95	0.0326	0.0866	0.35317	1	REACTOME_RNA_POL_II_TRANSCRIPTION
24	0.0592	0.158	0.354	1	REACTOME_SULFUR_AMINO_ACID_METABOLISM
20	0.0643	0.172	0.3541	1	REACTOME_CD28_DEPENDENT_PI3K_AKT_SIGNALING
11	0.0788	0.212	0.35488	1	REACTOME_CD28_DEPENDENT_VAV1_PATHWAY
63	0.0406	0.109	0.35526	1	PID_ERA_GENOMIC_PATHWAY
32	0.0566	0.153	0.35555	1	PID_ALPHA_SYNUCLEIN_PATHWAY
21	0.058	0.157	0.35609	1	BIOCARTA_CERAMIDE_PATHWAY
69	0.0334	0.0921	0.35842	1	REACTOME_TRANSCRIPTIONAL_REGULATION_OF_WHITE_ADIPOCYTE_DIFFERENTIATION
380	0.0154	0.0427	0.35946	1	REACTOME_GPCR_LIGAND_BINDING
77	0.0343	0.0953	0.35957	1	REACTOME_PEPTIDE_CHAIN_ELONGATION
37	0.0491	0.137	0.35995	1	BIOCARTA_ALK_PATHWAY
27	0.0509	0.142	0.36011	1	REACTOME_DEGRADATION_OF_THE_EXTRACELLULAR_MATRIX
16	0.0702	0.196	0.36038	1	REACTOME_REGULATION_OF_KIT_SIGNALING
9	0.103	0.29	0.36091	1	REACTOME_SYNTHESIS_OF_PIPS_AT_THE_LATE_ENDOSOME_MEMBRANE
42	0.0471	0.134	0.36213	1	REACTOME_REGULATION_OF_INSULIN_SECRETION_BY_GLUCAGON_LIKE_PEPTIDE1
10	0.0821	0.233	0.36214	1	REACTOME_HYALURONAN_UPTAKE_AND_DEGRADATION
16	0.0788	0.224	0.36229	1	BIOCARTA_CDMAC_PATHWAY
59	0.0373	0.106	0.36256	1	REACTOME_RECRUITMENT_OF_MITOTIC_CENTROSOME_PROTEINS_AND_COMPLEXES
32	0.053	0.151	0.36303	1	BIOCARTA_AT1R_PATHWAY
54	0.0372	0.106	0.36315	1	KEGG_HEDGEHOG_SIGNALING_PATHWAY
259	0.018	0.0517	0.36393	1	NABA_CORE_MATRISOME
34	0.048	0.138	0.36422	1	REACTOME_G1_PHASE
12	0.0888	0.256	0.36427	1	REACTOME_P75NTR_SIGNALS_VIA_NFKB
32	0.049	0.142	0.36477	1	BIOCARTA_GPCR_PATHWAY
31	0.0511	0.148	0.3652	1	PID_WNT_NONCANONICAL_PATHWAY
12	0.0962	0.28	0.36546	1	REACTOME_RESOLUTION_OF_AP_SITES_VIA_THE_SINGLE_NUCLEOTIDE_REPLACEMENT_PATHWAY
33	0.0505	0.148	0.36627	1	REACTOME_GLUCAGON_TYPE_LIGAND_RECEPTORS
42	0.0419	0.124	0.36725	1	REACTOME_ACTIVATION_OF_CHAPERONE_GENES_BY_XBP1S
25	0.0527	0.156	0.36729	1	PID_CDC42_REG_PATHWAY
10	0.0773	0.228	0.36752	1	REACTOME_REGULATION_OF_RHEB_GTPASE_ACTIVITY_BY_AMPK
24	0.0558	0.165	0.3677	1	REACTOME_EXTENSION_OF_TELOMERES
22	0.0547	0.163	0.36866	1	BIOCARTA_CCR3_PATHWAY
27	0.0554	0.166	0.36956	1	REACTOME_G_PROTEIN_ACTIVATION
25	0.0513	0.154	0.36962	1	REACTOME_ACTIVATED_NOTCH1_TRANSMITS_SIGNAL_TO_THE_NUCLEUS
113	0.0271	0.082	0.37027	1	REACTOME_INTEGRATION_OF_ENERGY_METABOLISM
35	0.0411	0.124	0.37038	1	REACTOME_BMAL1_CLOCK_NPAS2_ACTIVATES_CIRCADIAN_EXPRESSION
25	0.0553	0.168	0.37076	1	KEGG_GALACTOSE_METABOLISM
16	0.0792	0.242	0.3717	1	BIOCARTA_GATA3_PATHWAY
13	0.0814	0.25	0.37253	1	REACTOME_DCC_MEDIATED_ATTRACTIVE_SIGNALING
30	0.0514	0.159	0.37302	1	BIOCARTA_EGF_PATHWAY
11	0.0992	0.308	0.37361	1	REACTOME_SLBP_DEPENDENT_PROCESSING_OF_REPLICATION_DEPENDENT_HISTONE_PRE_MRNAS
13	0.0699	0.217	0.37386	1	REACTOME_ADVANCED_GLYCOSYLATION_ENDPRODUCT_RECEPTOR_SIGNALING
12	0.0691	0.215	0.37393	1	BIOCARTA_LECTIN_PATHWAY
36	0.0453	0.141	0.37395	1	BIOCARTA_FCER1_PATHWAY
22	0.0549	0.171	0.374	1	REACTOME_ACYL_CHAIN_REMODELLING_OF_PC
50	0.0367	0.114	0.37405	1	PID_RAC1_PATHWAY
48	0.0375	0.117	0.37467	1	REACTOME_ION_CHANNEL_TRANSPORT
121	0.0238	0.0752	0.37569	1	KEGG_CELL_CYCLE
12	0.0724	0.23	0.37626	1	REACTOME_TETRAHYDROBIOPTERIN_BH4_SYNTHESIS_RECYCLING_SALVAGE_AND_REGULATION
17	0.0692	0.22	0.37668	1	BIOCARTA_NGF_PATHWAY
101	0.0246	0.0787	0.37713	1	REACTOME_PPARA_ACTIVATES_GENE_EXPRESSION
32	0.0463	0.149	0.37761	1	REACTOME_DOWNSTREAM_TCR_SIGNALING
11	0.0712	0.231	0.37922	1	BIOCARTA_PTC1_PATHWAY
13	0.0961	0.314	0.37978	1	REACTOME_NUCLEOTIDE_LIKE_PURINERGIC_RECEPTORS
13	0.0635	0.208	0.38036	1	REACTOME_PROCESSIVE_SYNTHESIS_ON_THE_LAGGING_STRAND
30	0.0483	0.159	0.38056	1	BIOCARTA_PDGF_PATHWAY
127	0.0224	0.0736	0.38057	1	REACTOME_INFLUENZA_LIFE_CYCLE
9	0.0864	0.285	0.38093	1	REACTOME_NFKB_IS_ACTIVATED_AND_SIGNALS_SURVIVAL
42	0.0414	0.137	0.38115	1	REACTOME_PLC_BETA_MEDIATED_EVENTS
12	0.0624	0.207	0.38147	1	REACTOME_CASPASE_MEDIATED_CLEAVAGE_OF_CYTOSKELETAL_PROTEINS
11	0.0753	0.253	0.38293	1	BIOCARTA_MONOCYTE_PATHWAY
33	0.0417	0.14	0.38327	1	REACTOME_RNA_POL_III_TRANSCRIPTION
56	0.034	0.115	0.38346	1	PID_TXA2PATHWAY
24	0.0561	0.19	0.38394	1	BIOCARTA_TPO_PATHWAY
36	0.0391	0.133	0.3842	1	REACTOME_IL1_SIGNALING
110	0.0223	0.0757	0.38439	1	REACTOME_HIV_LIFE_CYCLE
77	0.0276	0.0938	0.38446	1	PID_MET_PATHWAY
33	0.0413	0.141	0.38472	1	REACTOME_APOPTOTIC_CLEAVAGE_OF_CELLULAR_PROTEINS
35	0.0426	0.147	0.38577	1	PID_ERBB1_RECEPTOR_PROXIMAL_PATHWAY
15	0.0694	0.24	0.3863	1	BIOCARTA_RARRXR_PATHWAY
23	0.0535	0.187	0.38742	1	PID_S1P_S1P2_PATHWAY
23	0.0483	0.17	0.3884	1	BIOCARTA_CTCF_PATHWAY
29	0.0416	0.148	0.3893	1	REACTOME_SIGNALING_BY_FGFR1_MUTANTS
15	0.0577	0.208	0.39076	1	KEGG_RENIN_ANGIOTENSIN_SYSTEM
47	0.0322	0.117	0.39174	1	PID_DELTA_NP63_PATHWAY
13	0.0615	0.225	0.3925	1	REACTOME_APOPTOSIS_INDUCED_DNA_FRAGMENTATION
44	0.0327	0.121	0.39317	1	REACTOME_MITOCHONDRIAL_PROTEIN_IMPORT
89	0.0225	0.0831	0.39342	1	KEGG_PYRIMIDINE_METABOLISM
19	0.0461	0.172	0.39453	1	REACTOME_PEROXISOMAL_LIPID_METABOLISM
41	0.0322	0.121	0.39479	1	BIOCARTA_CHREBP2_PATHWAY
42	0.0327	0.124	0.39605	1	REACTOME_SIGNALING_BY_FGFR_MUTANTS
32	0.0387	0.148	0.3967	1	PID_SYNDECAN_2_PATHWAY
21	0.0473	0.184	0.39837	1	BIOCARTA_PTDINS_PATHWAY
17	0.0574	0.224	0.39878	1	REACTOME_RESOLUTION_OF_AP_SITES_VIA_THE_MULTIPLE_NUCLEOTIDE_PATCH_REPLACEMENT_PATHWAY
29	0.037	0.147	0.40058	1	BIOCARTA_RHO_PATHWAY
17	0.0519	0.207	0.40102	1	PID_INTEGRIN5_PATHWAY
23	0.0413	0.166	0.40177	1	ST_INTERLEUKIN_4_PATHWAY
9	0.0665	0.271	0.40307	1	ST_TYPE_I_INTERFERON_PATHWAY
15	0.0511	0.209	0.40353	1	BIOCARTA_ERYTH_PATHWAY
10	0.0554	0.227	0.40356	1	REACTOME_IL_6_SIGNALING
16	0.0516	0.213	0.40423	1	REACTOME_BRANCHED_CHAIN_AMINO_ACID_CATABOLISM
10	0.0703	0.292	0.40476	1	REACTOME_ETHANOL_OXIDATION
38	0.0324	0.135	0.40481	1	REACTOME_GABA_B_RECEPTOR_ACTIVATION
14	0.0536	0.225	0.40575	1	BIOCARTA_DREAM_PATHWAY
74	0.0223	0.0947	0.4067	1	REACTOME_MITOTIC_G2_G2_M_PHASES
99	0.0202	0.0857	0.40697	1	REACTOME_SRP_DEPENDENT_COTRANSLATIONAL_PROTEIN_TARGETING_TO_MEMBRANE
65	0.025	0.106	0.40714	1	KEGG_VIRAL_MYOCARDITIS
13	0.0512	0.222	0.40869	1	BIOCARTA_TCRA_PATHWAY
52	0.026	0.113	0.40933	1	PID_TGFBR_PATHWAY
31	0.0368	0.161	0.40946	1	KEGG_PRIMARY_IMMUNODEFICIENCY
219	0.0124	0.0547	0.41053	1	REACTOME_METABOLISM_OF_CARBOHYDRATES
734	0.00779	0.0347	0.4111	1	REACTOME_GPCR_DOWNSTREAM_SIGNALING
61	0.0228	0.102	0.41123	1	PID_HDAC_CLASSI_PATHWAY
13	0.053	0.239	0.41213	1	PID_TCR_RAS_PATHWAY
840	0.00699	0.0319	0.41309	1	REACTOME_SIGNALING_BY_GPCR
29	0.0322	0.147	0.41347	1	BIOCARTA_HDAC_PATHWAY
25	0.0335	0.154	0.41385	1	BIOCARTA_BAD_PATHWAY
36	0.0299	0.138	0.41389	1	BIOCARTA_MET_PATHWAY
100	0.0174	0.0806	0.41436	1	REACTOME_SIGNALING_BY_ILS
145	0.0146	0.0685	0.4155	1	KEGG_WNT_SIGNALING_PATHWAY
13	0.0461	0.219	0.41647	1	REACTOME_CRMPS_IN_SEMA3A_SIGNALING
20	0.0352	0.169	0.4173	1	REACTOME_CHOLESTEROL_BIOSYNTHESIS
13	0.0491	0.235	0.41734	1	REACTOME_TRAF3_DEPENDENT_IRF_ACTIVATION_PATHWAY
39	0.0271	0.13	0.41736	1	ST_B_CELL_ANTIGEN_RECEPTOR
33	0.0352	0.169	0.4178	1	KEGG_REGULATION_OF_AUTOPHAGY
13	0.0421	0.205	0.4184	1	REACTOME_REGULATION_OF_IFNG_SIGNALING
51	0.0232	0.113	0.4185	1	PID_CASPASE_PATHWAY
25	0.0357	0.173	0.41852	1	KEGG_GLYCOSAMINOGLYCAN_BIOSYNTHESIS_HEPARAN_SULFATE
16	0.0451	0.22	0.41871	1	REACTOME_CONVERSION_FROM_APC_C_CDC20_TO_APC_C_CDH1_IN_LATE_ANAPHASE
11	0.0423	0.207	0.41909	1	BIOCARTA_AHSP_PATHWAY
17	0.0393	0.194	0.41962	1	BIOCARTA_CCR5_PATHWAY
11	0.05	0.247	0.41982	1	BIOCARTA_P35ALZHEIMERS_PATHWAY
16	0.0435	0.224	0.4229	1	REACTOME_SYNTHESIS_OF_GLYCOSYLPHOSPHATIDYLINOSITOL_GPI
29	0.03	0.154	0.42293	1	PID_REELIN_PATHWAY
19	0.0332	0.171	0.42304	1	BIOCARTA_AKT_PATHWAY
11	0.0484	0.251	0.4235	1	REACTOME_DSCAM_INTERACTIONS
15	0.0372	0.198	0.42532	1	REACTOME_CTNNB1_PHOSPHORYLATION_CASCADE
47	0.0206	0.114	0.42804	1	KEGG_NOTCH_SIGNALING_PATHWAY
28	0.028	0.155	0.42813	1	BIOCARTA_G1_PATHWAY
28	0.0269	0.154	0.43076	1	ST_TUMOR_NECROSIS_FACTOR_PATHWAY
20	0.0341	0.197	0.43138	1	BIOCARTA_IGF1_PATHWAY
35	0.0245	0.143	0.43174	1	PID_FAS_PATHWAY
11	0.0487	0.283	0.43178	1	BIOCARTA_PLATELETAPP_PATHWAY
11	0.0411	0.248	0.43419	1	BIOCARTA_TCAPOPTOSIS_PATHWAY
65	0.0161	0.0977	0.43439	1	PID_TELOMERASE_PATHWAY
10	0.039	0.236	0.43447	1	REACTOME_CS_DS_DEGRADATION
62	0.0163	0.1	0.4354	1	PID_MYC_REPRESS_PATHWAY
53	0.0169	0.104	0.43555	1	PID_FGF_PATHWAY
60	0.0169	0.104	0.43556	1	PID_BCR_5PATHWAY
46	0.0193	0.119	0.43598	1	REACTOME_METABOLISM_OF_NON_CODING_RNA
11	0.032	0.202	0.43703	1	REACTOME_BILE_SALT_AND_ORGANIC_ANION_SLC_TRANSPORTERS
23	0.0282	0.179	0.43751	1	BIOCARTA_G2_PATHWAY
14	0.0371	0.245	0.43982	1	REACTOME_TGF_BETA_RECEPTOR_SIGNALING_IN_EMT_EPITHELIAL_TO_MESENCHYMAL_TRANSITION
14	0.0307	0.203	0.43985	1	REACTOME_OTHER_SEMAPHORIN_INTERACTIONS
14	0.0334	0.226	0.4412	1	BIOCARTA_RANKL_PATHWAY
33	0.0199	0.137	0.44231	1	PID_PI3KCI_AKT_PATHWAY
46	0.0176	0.123	0.44309	1	PID_LKB1_PATHWAY
21	0.0253	0.185	0.44556	1	BIOCARTA_IL6_PATHWAY
15	0.0262	0.192	0.44573	1	BIOCARTA_BARRESTIN_SRC_PATHWAY
23	0.0231	0.172	0.44655	1	BIOCARTA_EIF4_PATHWAY
11	0.0296	0.221	0.44677	1	REACTOME_PASSIVE_TRANSPORT_BY_AQUAPORINS
64	0.0129	0.0962	0.44685	1	KEGG_ADIPOCYTOKINE_SIGNALING_PATHWAY
31	0.0202	0.155	0.44799	1	REACTOME_DAG_AND_IP3_SIGNALING
29	0.019	0.146	0.44828	1	REACTOME_SPHINGOLIPID_DE_NOVO_BIOSYNTHESIS
13	0.0386	0.302	0.44916	1	REACTOME_ASSOCIATION_OF_LICENSING_FACTORS_WITH_THE_PRE_REPLICATIVE_COMPLEX
11	0.035	0.279	0.45004	1	PID_ALK2_PATHWAY
83	0.0105	0.0847	0.45088	1	REACTOME_EXTRACELLULAR_MATRIX_ORGANIZATION
40	0.0153	0.126	0.45173	1	REACTOME_PI3K_EVENTS_IN_ERBB2_SIGNALING
39	0.015	0.129	0.4535	1	PID_ATR_PATHWAY
60	0.0116	0.0995	0.45368	1	REACTOME_COSTIMULATION_BY_THE_CD28_FAMILY
29	0.0189	0.162	0.45369	1	PID_S1P_S1P3_PATHWAY
48	0.0123	0.109	0.45508	1	PID_ARF6_TRAFFICKING_PATHWAY
46	0.0124	0.111	0.45534	1	PID_CERAMIDE_PATHWAY
20	0.0221	0.201	0.45633	1	BIOCARTA_ATM_PATHWAY
17	0.0205	0.188	0.4564	1	BIOCARTA_PTEN_PATHWAY
14	0.0255	0.239	0.45744	1	REACTOME_REGULATION_OF_AMPK_ACTIVITY_VIA_LKB1
41	0.0131	0.126	0.45871	1	BIOCARTA_BIOPEPTIDES_PATHWAY
37	0.0154	0.151	0.45936	1	REACTOME_RNA_POL_II_TRANSCRIPTION_PRE_INITIATION_AND_PROMOTER_OPENING
26	0.0156	0.158	0.46082	1	PID_INTEGRIN_CS_PATHWAY
16	0.0197	0.205	0.46178	1	PID_SYNDECAN_3_PATHWAY
149	0.00619	0.0647	0.46193	1	KEGG_PURINE_METABOLISM
61	0.00889	0.0982	0.46394	1	PID_TCR_PATHWAY
29	0.0147	0.163	0.46419	1	REACTOME_COMPLEMENT_CASCADE
132	0.00661	0.0739	0.46437	1	REACTOME_TRANSLATION
13	0.0185	0.207	0.46453	1	KEGG_CIRCADIAN_RHYTHM_MAMMAL
47	0.00968	0.11	0.46496	1	SIG_INSULIN_RECEPTOR_PATHWAY_IN_CARDIAC_MYOCYTES
22	0.0155	0.183	0.46612	1	PID_NFKAPPAB_CANONICAL_PATHWAY
17	0.0164	0.197	0.46677	1	REACTOME_CHONDROITIN_SULFATE_BIOSYNTHESIS
10	0.0196	0.239	0.46723	1	BIOCARTA_SODD_PATHWAY
32	0.0115	0.149	0.46919	1	PID_IL1_PATHWAY
11	0.0151	0.195	0.46923	1	REACTOME_UNWINDING_OF_DNA
24	0.0127	0.165	0.46935	1	REACTOME_DARPP_32_EVENTS
29	0.0106	0.138	0.46938	1	REACTOME_STEROID_HORMONES
28	0.0111	0.161	0.47253	1	KEGG_O_GLYCAN_BIOSYNTHESIS
16	0.0138	0.203	0.47286	1	KEGG_GLYOXYLATE_AND_DICARBOXYLATE_METABOLISM
16	0.0109	0.185	0.47653	1	PID_DNA_PK_PATHWAY
175	0.00367	0.0638	0.47707	1	REACTOME_PEPTIDE_LIGAND_BINDING_RECEPTORS
20	0.00971	0.173	0.47764	1	REACTOME_TAK1_ACTIVATES_NFKB_BY_PHOSPHORYLATION_AND_ACTIVATION_OF_IKKS_COMPLEX
33	0.00656	0.12	0.47819	1	PID_NCADHERIN_PATHWAY
54	0.00623	0.114	0.47822	1	PID_NFAT_3PATHWAY
23	0.00892	0.18	0.48029	1	KEGG_GLYCOSYLPHOSPHATIDYLINOSITOL_GPI_ANCHOR_BIOSYNTHESIS
25	0.0081	0.169	0.48093	1	REACTOME_KERATAN_SULFATE_BIOSYNTHESIS
18	0.00892	0.189	0.48117	1	BIOCARTA_TH1TH2_PATHWAY
30	0.00667	0.146	0.48181	1	REACTOME_GPVI_MEDIATED_ACTIVATION_CASCADE
66	0.00534	0.118	0.48187	1	KEGG_METABOLISM_OF_XENOBIOTICS_BY_CYTOCHROME_P450
23	0.00634	0.162	0.48443	1	KEGG_PENTOSE_PHOSPHATE_PATHWAY
20	0.00677	0.176	0.48466	1	PID_WNT_CANONICAL_PATHWAY
77	0.00372	0.0981	0.48486	1	REACTOME_OPIOID_SIGNALLING
14	0.0069	0.226	0.48781	1	REACTOME_REPAIR_SYNTHESIS_FOR_GAP_FILLING_BY_DNA_POL_IN_TC_NER
15	0.00527	0.193	0.48912	1	BIOCARTA_TALL1_PATHWAY
50	0.00335	0.125	0.4893	1	REACTOME_ACTIVATION_OF_THE_MRNA_UPON_BINDING_OF_THE_CAP_BINDING_COMPLEX_AND_EIFS_AND_SUBSEQUENT_BINDING_TO_43S
32	0.00435	0.168	0.48968	1	BIOCARTA_CARM_ER_PATHWAY
280	0.00125	0.0502	0.49011	1	REACTOME_CLASS_A1_RHODOPSIN_LIKE_RECEPTORS
34	0.00336	0.136	0.49014	1	REACTOME_PI3K_EVENTS_IN_ERBB4_SIGNALING
68	0.00239	0.0984	0.4903	1	KEGG_CARDIAC_MUSCLE_CONTRACTION
65	0.00232	0.0996	0.49072	1	PID_HIF1_TFPATHWAY
32	0.00265	0.146	0.49276	1	BIOCARTA_IL1R_PATHWAY
35	0.00232	0.135	0.49318	1	REACTOME_ACTIVATION_OF_ATR_IN_RESPONSE_TO_REPLICATION_STRESS
28	0.0024	0.148	0.49355	1	BIOCARTA_GH_PATHWAY
16	0.0028	0.188	0.49405	1	SA_PTEN_PATHWAY
35	0.00175	0.125	0.49443	1	ST_P38_MAPK_PATHWAY
12	0.00232	0.206	0.49549	1	BIOCARTA_BARR_MAPK_PATHWAY
81	0.00104	0.0966	0.49569	1	KEGG_HEMATOPOIETIC_CELL_LINEAGE
42	0.00129	0.137	0.49626	1	REACTOME_FORMATION_OF_THE_TERNARY_COMPLEX_AND_SUBSEQUENTLY_THE_43S_COMPLEX
15	0.00146	0.183	0.49683	1	KEGG_STEROID_BIOSYNTHESIS
80	0.000624	0.0954	0.49739	1	KEGG_RIBOSOME
54	0.000638	0.124	0.49794	1	PID_IL2_1PATHWAY
17	0.000912	0.207	0.49824	1	REACTOME_RNA_POL_III_CHAIN_ELONGATION
19	3.68e-05	0.175	0.49992	1	REACTOME_TRAF6_MEDIATED_NFKB_ACTIVATION
19	-0.000168	0.199	0.50034	1	REACTOME_RNA_POL_III_TRANSCRIPTION_TERMINATION
17	-0.000606	0.19	0.50127	1	BIOCARTA_CK1_PATHWAY
17	-0.0027	0.245	0.5044	1	REACTOME_SYNTHESIS_SECRETION_AND_INACTIVATION_OF_GLP1
22	-0.00214	0.18	0.50476	1	BIOCARTA_CASPASE_PATHWAY
20	-0.00265	0.214	0.50493	1	REACTOME_INCRETIN_SYNTHESIS_SECRETION_AND_INACTIVATION
9	-0.00425	0.322	0.50527	1	REACTOME_VEGF_LIGAND_RECEPTOR_INTERACTIONS
10	-0.00377	0.24	0.50626	1	REACTOME_SYNTHESIS_OF_BILE_ACIDS_AND_BILE_SALTS_VIA_24_HYDROXYCHOLESTEROL
29	-0.0033	0.202	0.50652	1	REACTOME_TRAF6_MEDIATED_IRF7_ACTIVATION
18	-0.00433	0.18	0.5096	1	BIOCARTA_IGF1MTOR_PATHWAY
25	-0.00544	0.214	0.51013	1	KEGG_PENTOSE_AND_GLUCURONATE_INTERCONVERSIONS
44	-0.00356	0.135	0.51053	1	REACTOME_G_ALPHA_Z_SIGNALLING_EVENTS
23	-0.00456	0.172	0.51057	1	BIOCARTA_CELLCYCLE_PATHWAY
11	-0.00602	0.226	0.51063	1	REACTOME_TRYPTOPHAN_CATABOLISM
26	-0.00417	0.148	0.51127	1	REACTOME_STRIATED_MUSCLE_CONTRACTION
45	-0.00387	0.129	0.51194	1	BIOCARTA_TCR_PATHWAY
102	-0.00291	0.0862	0.51347	1	REACTOME_DNA_REPAIR
15	-0.00826	0.223	0.51478	1	REACTOME_CYCLIN_A_B1_ASSOCIATED_EVENTS_DURING_G2_M_TRANSITION
19	-0.00704	0.176	0.51599	1	REACTOME_SIGNALING_BY_HIPPO
53	-0.00561	0.128	0.51745	1	KEGG_CYTOSOLIC_DNA_SENSING_PATHWAY
111	-0.00402	0.0842	0.51907	1	KEGG_VASCULAR_SMOOTH_MUSCLE_CONTRACTION
43	-0.00606	0.122	0.51986	1	PID_HNF3A_PATHWAY
107	-0.00398	0.0792	0.52004	1	KEGG_OOCYTE_MEIOSIS
16	-0.0112	0.219	0.52031	1	BIOCARTA_IL22BP_PATHWAY
66	-0.00521	0.101	0.52049	1	KEGG_COMPLEMENT_AND_COAGULATION_CASCADES
8	-0.0191	0.367	0.52071	1	REACTOME_ENDOSOMAL_VACUOLAR_PATHWAY
16	-0.00967	0.186	0.52078	1	KEGG_PRIMARY_BILE_ACID_BIOSYNTHESIS
23	-0.00838	0.156	0.52138	1	BIOCARTA_PGC1A_PATHWAY
40	-0.00801	0.136	0.5235	1	KEGG_NUCLEOTIDE_EXCISION_REPAIR
10	-0.0181	0.286	0.52532	1	REACTOME_DOPAMINE_NEUROTRANSMITTER_RELEASE_CYCLE
10	-0.0189	0.264	0.52847	1	REACTOME_APOPTOTIC_CLEAVAGE_OF_CELL_ADHESION_PROTEINS
67	-0.00794	0.107	0.52958	1	REACTOME_PHASE1_FUNCTIONALIZATION_OF_COMPOUNDS
28	-0.0107	0.139	0.53058	1	REACTOME_DNA_STRAND_ELONGATION
12	-0.0226	0.275	0.53281	1	REACTOME_TANDEM_PORE_DOMAIN_POTASSIUM_CHANNELS
9	-0.0225	0.272	0.53287	1	BIOCARTA_FEEDER_PATHWAY
21	-0.0138	0.163	0.53368	1	REACTOME_TERMINATION_OF_O_GLYCAN_BIOSYNTHESIS
26	-0.0136	0.159	0.53411	1	REACTOME_RNA_POL_III_TRANSCRIPTION_INITIATION_FROM_TYPE_3_PROMOTER
19	-0.0146	0.17	0.53414	1	REACTOME_SYNTHESIS_OF_BILE_ACIDS_AND_BILE_SALTS
355	-0.00543	0.0616	0.53515	1	KEGG_OLFACTORY_TRANSDUCTION
12	-0.0213	0.241	0.53521	1	REACTOME_HORMONE_SENSITIVE_LIPASE_HSL_MEDIATED_TRIACYLGLYCEROL_HYDROLYSIS
12	-0.0171	0.192	0.53543	1	REACTOME_SIGNALING_BY_NOTCH4
13	-0.0202	0.224	0.53589	1	REACTOME_JNK_C_JUN_KINASES_PHOSPHORYLATION_AND_ACTIVATION_MEDIATED_BY_ACTIVATED_HUMAN_TAK1
19	-0.0165	0.179	0.53663	1	REACTOME_DEADENYLATION_OF_MRNA
10	-0.0287	0.296	0.53858	1	REACTOME_BASE_FREE_SUGAR_PHOSPHATE_REMOVAL_VIA_THE_SINGLE_NUCLEOTIDE_REPLACEMENT_PATHWAY
63	-0.0123	0.124	0.53962	1	PID_CD8_TCR_DOWNSTREAM_PATHWAY
27	-0.0135	0.136	0.53974	1	KEGG_HISTIDINE_METABOLISM
17	-0.0188	0.186	0.54013	1	BIOCARTA_HCMV_PATHWAY
42	-0.0128	0.125	0.54083	1	KEGG_VALINE_LEUCINE_AND_ISOLEUCINE_DEGRADATION
33	-0.0166	0.158	0.54173	1	KEGG_ETHER_LIPID_METABOLISM
46	-0.0137	0.129	0.54223	1	KEGG_GLUTATHIONE_METABOLISM
41	-0.0135	0.127	0.54229	1	REACTOME_G2_M_CHECKPOINTS
56	-0.0118	0.105	0.54458	1	REACTOME_COLLAGEN_FORMATION
134	-0.00783	0.0674	0.54626	1	PID_P53_DOWNSTREAM_PATHWAY
251	-0.00606	0.0519	0.54647	1	KEGG_NEUROACTIVE_LIGAND_RECEPTOR_INTERACTION
199	-0.00666	0.0569	0.54653	1	KEGG_REGULATION_OF_ACTIN_CYTOSKELETON
8	-0.0296	0.251	0.54693	1	SA_G2_AND_M_PHASES
25	-0.0177	0.148	0.54763	1	BIOCARTA_GSK3_PATHWAY
8	-0.0273	0.22	0.54925	1	REACTOME_INTEGRATION_OF_PROVIRUS
72	-0.0123	0.0988	0.54946	1	KEGG_B_CELL_RECEPTOR_SIGNALING_PATHWAY
14	-0.0275	0.221	0.54954	1	BIOCARTA_CELL2CELL_PATHWAY
23	-0.0214	0.171	0.54972	1	BIOCARTA_IGF1R_PATHWAY
17	-0.0254	0.203	0.54985	1	REACTOME_SIGNALING_BY_CONSTITUTIVELY_ACTIVE_EGFR
77	-0.013	0.1	0.55163	1	PID_MYC_ACTIV_PATHWAY
14	-0.033	0.254	0.55172	1	REACTOME_N_GLYCAN_ANTENNAE_ELONGATION
30	-0.0176	0.132	0.55328	1	REACTOME_FORMATION_OF_FIBRIN_CLOT_CLOTTING_CASCADE
84	-0.0116	0.0856	0.55388	1	KEGG_PROSTATE_CANCER
18	-0.0264	0.189	0.55542	1	REACTOME_CITRIC_ACID_CYCLE_TCA_CYCLE
14	-0.0324	0.231	0.55579	1	REACTOME_ACETYLCHOLINE_BINDING_AND_DOWNSTREAM_EVENTS
17	-0.0278	0.197	0.5562	1	BIOCARTA_41BB_PATHWAY
26	-0.0216	0.152	0.55633	1	PID_WNT_SIGNALING_PATHWAY
13	-0.0397	0.276	0.55718	1	REACTOME_INITIAL_TRIGGERING_OF_COMPLEMENT
20	-0.0291	0.193	0.55998	1	REACTOME_FANCONI_ANEMIA_PATHWAY
18	-0.0325	0.214	0.56024	1	REACTOME_ACTIVATED_AMPK_STIMULATES_FATTY_ACID_OXIDATION_IN_MUSCLE
18	-0.0296	0.194	0.56043	1	BIOCARTA_COMP_PATHWAY
82	-0.0138	0.0894	0.56149	1	REACTOME_INSULIN_RECEPTOR_SIGNALLING_CASCADE
64	-0.0168	0.105	0.56312	1	REACTOME_PHASE_II_CONJUGATION
148	-0.0105	0.0658	0.56321	1	REACTOME_MRNA_PROCESSING
38	-0.0201	0.125	0.56403	1	REACTOME_GLUCOSE_TRANSPORT
93	-0.0144	0.0892	0.56407	1	REACTOME_INFLUENZA_VIRAL_RNA_TRANSCRIPTION_AND_REPLICATION
18	-0.0331	0.203	0.56468	1	BIOCARTA_UCALPAIN_PATHWAY
23	-0.0283	0.171	0.56562	1	REACTOME_G0_AND_EARLY_G1
12	-0.041	0.246	0.56623	1	REACTOME_PRESYNAPTIC_NICOTINIC_ACETYLCHOLINE_RECEPTORS
24	-0.0279	0.165	0.56715	1	BIOCARTA_ECM_PATHWAY
329	-0.00795	0.0469	0.56723	1	REACTOME_GENERIC_TRANSCRIPTION_PATHWAY
69	-0.0166	0.0977	0.56725	1	PID_E2F_PATHWAY
34	-0.0231	0.134	0.56827	1	REACTOME_PI3K_AKT_ACTIVATION
48	-0.0206	0.118	0.56922	1	KEGG_MTOR_SIGNALING_PATHWAY
74	-0.0162	0.092	0.56966	1	PID_BETA_CATENIN_NUC_PATHWAY
52	-0.0199	0.112	0.57048	1	REACTOME_LOSS_OF_NLP_FROM_MITOTIC_CENTROSOMES
8	-0.0577	0.32	0.57153	1	REACTOME_IRAK1_RECRUITS_IKK_COMPLEX
53	-0.0203	0.112	0.57173	1	KEGG_INOSITOL_PHOSPHATE_METABOLISM
97	-0.0157	0.0859	0.57249	1	REACTOME_POTASSIUM_CHANNELS
165	-0.012	0.0656	0.57269	1	KEGG_CALCIUM_SIGNALING_PATHWAY
14	-0.0408	0.218	0.57438	1	PID_ERB_GENOMIC_PATHWAY
13	-0.0428	0.228	0.57461	1	REACTOME_P38MAPK_EVENTS
17	-0.0376	0.199	0.57483	1	REACTOME_LAGGING_STRAND_SYNTHESIS
19	-0.0344	0.18	0.57593	1	BIOCARTA_TID_PATHWAY
39	-0.0276	0.142	0.57693	1	PID_RET_PATHWAY
21	-0.031	0.159	0.57722	1	PID_P38_MK2_PATHWAY
16	-0.035	0.18	0.57727	1	KEGG_OTHER_GLYCAN_DEGRADATION
53	-0.022	0.113	0.57743	1	REACTOME_O_LINKED_GLYCOSYLATION_OF_MUCINS
26	-0.0305	0.156	0.57758	1	REACTOME_THE_ROLE_OF_NEF_IN_HIV1_REPLICATION_AND_DISEASE_PATHOGENESIS
33	-0.0268	0.135	0.57895	1	PID_ATM_PATHWAY
42	-0.0262	0.131	0.57927	1	KEGG_ABC_TRANSPORTERS
42	-0.0262	0.129	0.58087	1	REACTOME_REGULATION_OF_WATER_BALANCE_BY_RENAL_AQUAPORINS
45	-0.0265	0.129	0.58105	1	KEGG_INTESTINAL_IMMUNE_NETWORK_FOR_IGA_PRODUCTION
16	-0.0419	0.203	0.58161	1	REACTOME_NA_CL_DEPENDENT_NEUROTRANSMITTER_TRANSPORTERS
34	-0.0294	0.142	0.58169	1	BIOCARTA_AGR_PATHWAY
25	-0.0322	0.155	0.58249	1	PID_MYC_PATHWAY
12	-0.0546	0.262	0.58254	1	REACTOME_TRAF6_MEDIATED_INDUCTION_OF_TAK1_COMPLEX
19	-0.0395	0.187	0.58351	1	REACTOME_ENOS_ACTIVATION_AND_REGULATION
34	-0.0284	0.133	0.58471	1	REACTOME_GAB1_SIGNALOSOME
27	-0.034	0.158	0.58502	1	PID_GLYPICAN_1PATHWAY
44	-0.0265	0.122	0.58557	1	REACTOME_PI_METABOLISM
49	-0.0252	0.116	0.58621	1	REACTOME_AQUAPORIN_MEDIATED_TRANSPORT
50	-0.0261	0.12	0.58632	1	PID_AR_TF_PATHWAY
15	-0.0435	0.198	0.58699	1	REACTOME_INTRINSIC_PATHWAY
130	-0.0154	0.0697	0.58755	1	REACTOME_PROCESSING_OF_CAPPED_INTRON_CONTAINING_PRE_MRNA
15	-0.0536	0.238	0.58921	1	BIOCARTA_CTL_PATHWAY
15	-0.0449	0.199	0.58922	1	PID_THROMBIN_PAR4_PATHWAY
16	-0.0453	0.2	0.58944	1	REACTOME_ACYL_CHAIN_REMODELLING_OF_PG
9	-0.0614	0.268	0.59065	1	BIOCARTA_EPHA4_PATHWAY
25	-0.035	0.152	0.59117	1	REACTOME_PIP3_ACTIVATES_AKT_SIGNALING
102	-0.0181	0.0768	0.59327	1	PID_ERBB1_DOWNSTREAM_PATHWAY
35	-0.029	0.123	0.59342	1	PID_PI3K_PLC_TRK_PATHWAY
59	-0.0278	0.117	0.59396	1	PID_ATF2_PATHWAY
43	-0.029	0.122	0.5942	1	ST_T_CELL_SIGNAL_TRANSDUCTION
96	-0.0207	0.0864	0.59451	1	REACTOME_NONSENSE_MEDIATED_DECAY_ENHANCED_BY_THE_EXON_JUNCTION_COMPLEX
130	-0.0181	0.0754	0.59487	1	REACTOME_BIOLOGICAL_OXIDATIONS
38	-0.0358	0.148	0.59527	1	PID_ERBB4_PATHWAY
164	-0.0154	0.0635	0.59564	1	KEGG_HUNTINGTONS_DISEASE
46	-0.0297	0.122	0.59645	1	PID_IL6_7_PATHWAY
21	-0.045	0.183	0.597	1	BIOCARTA_NOS1_PATHWAY
35	-0.0369	0.149	0.59808	1	REACTOME_TRANSCRIPTIONAL_ACTIVITY_OF_SMAD2_SMAD3_SMAD4_HETEROTRIMER
25	-0.0425	0.169	0.59932	1	PID_VEGFR1_PATHWAY
17	-0.0538	0.213	0.59977	1	REACTOME_HS_GAG_DEGRADATION
31	-0.0394	0.154	0.60103	1	REACTOME_GLOBAL_GENOMIC_NER_GG_NER
13	-0.0674	0.253	0.60484	1	REACTOME_ORGANIC_CATION_ANION_ZWITTERION_TRANSPORT
11	-0.0672	0.25	0.60606	1	BIOCARTA_SET_PATHWAY
97	-0.0233	0.0863	0.60633	1	KEGG_TOLL_LIKE_RECEPTOR_SIGNALING_PATHWAY
123	-0.0197	0.0726	0.60692	1	KEGG_CELL_ADHESION_MOLECULES_CAMS
106	-0.0222	0.0817	0.60718	1	KEGG_PARKINSONS_DISEASE
68	-0.0271	0.0996	0.6073	1	REACTOME_G_ALPHA1213_SIGNALLING_EVENTS
163	-0.0169	0.0618	0.60786	1	REACTOME_FATTY_ACID_TRIACYLGLYCEROL_AND_KETONE_BODY_METABOLISM
48	-0.0327	0.119	0.60803	1	PID_ANGIOPOIETIN_RECEPTOR_PATHWAY
15	-0.0537	0.196	0.60806	1	REACTOME_AMINE_DERIVED_HORMONES
37	-0.0345	0.125	0.60836	1	KEGG_SPHINGOLIPID_METABOLISM
29	-0.0491	0.177	0.60906	1	PID_BARD1_PATHWAY
46	-0.0345	0.123	0.61052	1	BIOCARTA_KERATINOCYTE_PATHWAY
19	-0.0497	0.177	0.61055	1	BIOCARTA_INTRINSIC_PATHWAY
36	-0.0393	0.14	0.61073	1	PID_FRA_PATHWAY
13	-0.0721	0.254	0.61187	1	REACTOME_ACTIVATION_OF_IRF3_IRF7_MEDIATED_BY_TBK1_IKK_EPSILON
94	-0.0259	0.0894	0.61385	1	REACTOME_3_UTR_MEDIATED_TRANSLATIONAL_REGULATION
22	-0.0502	0.172	0.61449	1	REACTOME_A_TETRASACCHARIDE_LINKER_SEQUENCE_IS_REQUIRED_FOR_GAG_SYNTHESIS
24	-0.0456	0.154	0.61615	1	BIOCARTA_CXCR4_PATHWAY
31	-0.0439	0.148	0.61648	1	PID_NEPHRIN_NEPH1_PATHWAY
33	-0.0398	0.133	0.61735	1	ST_PHOSPHOINOSITIDE_3_KINASE_PATHWAY
47	-0.0316	0.105	0.61798	1	KEGG_ARGININE_AND_PROLINE_METABOLISM
40	-0.0404	0.133	0.61903	1	PID_ERBB1_INTERNALIZATION_PATHWAY
30	-0.0434	0.14	0.62128	1	REACTOME_ION_TRANSPORT_BY_P_TYPE_ATPASES
19	-0.0608	0.195	0.6225	1	REACTOME_FORMATION_OF_INCISION_COMPLEX_IN_GG_NER
43	-0.0352	0.113	0.62253	1	PID_INSULIN_PATHWAY
18	-0.0616	0.197	0.62257	1	BIOCARTA_EPO_PATHWAY
13	-0.056	0.178	0.6232	1	REACTOME_EARLY_PHASE_OF_HIV_LIFE_CYCLE
62	-0.0337	0.107	0.62356	1	PID_ENDOTHELIN_PATHWAY
12	-0.0762	0.237	0.62597	1	REACTOME_SEMA3A_PLEXIN_REPULSION_SIGNALING_BY_INHIBITING_INTEGRIN_ADHESION
24	-0.0676	0.207	0.62813	1	REACTOME_REGULATION_OF_IFNA_SIGNALING
39	-0.0462	0.141	0.62853	1	KEGG_ALDOSTERONE_REGULATED_SODIUM_REABSORPTION
33	-0.0455	0.139	0.62855	1	PID_EPHA_FWDPATHWAY
179	-0.0223	0.0666	0.63088	1	KEGG_CHEMOKINE_SIGNALING_PATHWAY
47	-0.0369	0.11	0.63089	1	REACTOME_GOLGI_ASSOCIATED_VESICLE_BIOGENESIS
249	-0.02	0.0597	0.63115	1	KEGG_CYTOKINE_CYTOKINE_RECEPTOR_INTERACTION
68	-0.0363	0.108	0.63157	1	KEGG_LONG_TERM_DEPRESSION
21	-0.0567	0.167	0.63276	1	PID_PDGFRA_PATHWAY
14	-0.0843	0.247	0.63334	1	BIOCARTA_THELPER_PATHWAY
24	-0.0537	0.157	0.63346	1	BIOCARTA_STRESS_PATHWAY
21	-0.0625	0.182	0.63449	1	REACTOME_MITOCHONDRIAL_TRNA_AMINOACYLATION
46	-0.0435	0.126	0.63466	1	REACTOME_HEPARAN_SULFATE_HEPARIN_HS_GAG_METABOLISM
49	-0.0387	0.112	0.63483	1	KEGG_PATHOGENIC_ESCHERICHIA_COLI_INFECTION
26	-0.0564	0.163	0.63513	1	REACTOME_AMINE_COMPOUND_SLC_TRANSPORTERS
57	-0.0375	0.108	0.63617	1	PID_IL4_2PATHWAY
42	-0.0414	0.118	0.63691	1	PID_RHOA_REG_PATHWAY
21	-0.0568	0.16	0.6382	1	REACTOME_METAL_ION_SLC_TRANSPORTERS
11	-0.0798	0.225	0.63849	1	REACTOME_THE_NLRP3_INFLAMMASOME
67	-0.0446	0.125	0.6391	1	REACTOME_MEIOTIC_SYNAPSIS
54	-0.037	0.104	0.63949	1	REACTOME_TRANS_GOLGI_NETWORK_VESICLE_BUDDING
69	-0.0336	0.094	0.63961	1	PID_CDC42_PATHWAY
15	-0.0775	0.213	0.64226	1	SA_G1_AND_S_PHASES
57	-0.0406	0.111	0.64271	1	REACTOME_INTERFERON_GAMMA_SIGNALING
51	-0.0397	0.108	0.64352	1	REACTOME_PI_3K_CASCADE
26	-0.0595	0.161	0.64437	1	REACTOME_PRE_NOTCH_TRANSCRIPTION_AND_TRANSLATION
11	-0.119	0.321	0.64515	1	REACTOME_POL_SWITCHING
14	-0.0861	0.23	0.64565	1	REACTOME_ACTIVATED_TAK1_MEDIATES_P38_MAPK_ACTIVATION
151	-0.0253	0.0676	0.64612	1	KEGG_ALZHEIMERS_DISEASE
18	-0.0745	0.198	0.64638	1	BIOCARTA_ETS_PATHWAY
12	-0.0842	0.224	0.6468	1	REACTOME_SIGNAL_REGULATORY_PROTEIN_SIRP_FAMILY_INTERACTIONS
42	-0.0432	0.113	0.6481	1	ST_DIFFERENTIATION_PATHWAY_IN_PC12_CELLS
15	-0.0932	0.244	0.64872	1	KEGG_RIBOFLAVIN_METABOLISM
15	-0.0892	0.233	0.64894	1	PID_ERBB_NETWORK_PATHWAY
42	-0.0522	0.136	0.64982	1	REACTOME_VOLTAGE_GATED_POTASSIUM_CHANNELS
15	-0.0799	0.207	0.65018	1	REACTOME_ENDOGENOUS_STEROLS
32	-0.0564	0.145	0.65127	1	PID_HIF2PATHWAY
452	-0.0146	0.0375	0.65169	1	REACTOME_METABOLISM_OF_LIPIDS_AND_LIPOPROTEINS
75	-0.0369	0.0941	0.65249	1	REACTOME_PLATELET_HOMEOSTASIS
255	-0.0202	0.0514	0.65258	1	KEGG_MAPK_SIGNALING_PATHWAY
27	-0.0625	0.158	0.65405	1	KEGG_ASTHMA
22	-0.068	0.171	0.65474	1	REACTOME_MICRORNA_MIRNA_BIOGENESIS
17	-0.0752	0.188	0.65511	1	REACTOME_RIP_MEDIATED_NFKB_ACTIVATION_VIA_DAI
41	-0.0495	0.123	0.65592	1	KEGG_FATTY_ACID_METABOLISM
9	-0.159	0.395	0.65634	1	REACTOME_P2Y_RECEPTORS
67	-0.0398	0.0975	0.65828	1	KEGG_MELANOMA
18	-0.0781	0.189	0.65989	1	REACTOME_REGULATION_OF_SIGNALING_BY_CBL
129	-0.0298	0.0715	0.6616	1	KEGG_INSULIN_SIGNALING_PATHWAY
184	-0.0249	0.0596	0.66175	1	REACTOME_PHOSPHOLIPID_METABOLISM
13	-0.0825	0.196	0.66334	1	BIOCARTA_CD40_PATHWAY
21	-0.078	0.184	0.66467	1	REACTOME_ADP_SIGNALLING_THROUGH_P2RY12
40	-0.053	0.125	0.66472	1	PID_INTEGRIN3_PATHWAY
13	-0.106	0.247	0.66619	1	REACTOME_ADENYLATE_CYCLASE_INHIBITORY_PATHWAY
9	-0.133	0.309	0.66645	1	PID_VEGF_VEGFR_PATHWAY
11	-0.108	0.25	0.66774	1	REACTOME_SIGNALING_BY_ACTIVATED_POINT_MUTANTS_OF_FGFR1
25	-0.0607	0.14	0.66793	1	REACTOME_ASSOCIATION_OF_TRIC_CCT_WITH_TARGET_PROTEINS_DURING_BIOSYNTHESIS
10	-0.103	0.237	0.66806	1	REACTOME_REGULATED_PROTEOLYSIS_OF_P75NTR
15	-0.102	0.234	0.6685	1	REACTOME_GRB2_SOS_PROVIDES_LINKAGE_TO_MAPK_SIGNALING_FOR_INTERGRINS_
29	-0.0706	0.161	0.66957	1	REACTOME_CA_DEPENDENT_EVENTS
33	-0.0576	0.131	0.6699	1	SIG_CD40PATHWAYMAP
16	-0.0787	0.179	0.67002	1	ST_G_ALPHA_S_PATHWAY
18	-0.0796	0.181	0.67026	1	BIOCARTA_AMI_PATHWAY
20	-0.0721	0.164	0.6703	1	REACTOME_CTLA4_INHIBITORY_SIGNALING
10	-0.114	0.259	0.67079	1	REACTOME_IONOTROPIC_ACTIVITY_OF_KAINATE_RECEPTORS
12	-0.102	0.228	0.67303	1	BIOCARTA_PARKIN_PATHWAY
40	-0.0607	0.135	0.67331	1	REACTOME_IL_3_5_AND_GM_CSF_SIGNALING
17	-0.0825	0.183	0.67369	1	PID_NFKAPPAB_ATYPICAL_PATHWAY
80	-0.0422	0.0937	0.67379	1	KEGG_PROGESTERONE_MEDIATED_OOCYTE_MATURATION
12	-0.105	0.233	0.67396	1	REACTOME_PYRIMIDINE_CATABOLISM
31	-0.0678	0.149	0.67521	1	REACTOME_SIGNAL_TRANSDUCTION_BY_L1
83	-0.0396	0.0867	0.67593	1	KEGG_ECM_RECEPTOR_INTERACTION
75	-0.0451	0.0987	0.67613	1	KEGG_GLYCEROPHOSPHOLIPID_METABOLISM
58	-0.0467	0.102	0.67648	1	PID_FCER1_PATHWAY
18	-0.0812	0.176	0.67749	1	BIOCARTA_ERK5_PATHWAY
7	-0.177	0.383	0.67789	1	REACTOME_REGULATION_OF_THE_FANCONI_ANEMIA_PATHWAY
19	-0.0797	0.172	0.67795	1	REACTOME_CGMP_EFFECTS
106	-0.0455	0.0983	0.67824	1	REACTOME_MEIOSIS
54	-0.0548	0.118	0.67905	1	KEGG_ACUTE_MYELOID_LEUKEMIA
391	-0.0195	0.0418	0.67943	1	REACTOME_METABOLISM_OF_PROTEINS
34	-0.0612	0.129	0.68297	1	ST_WNT_BETA_CATENIN_PATHWAY
172	-0.0304	0.0634	0.68384	1	REACTOME_POST_TRANSLATIONAL_PROTEIN_MODIFICATION
50	-0.0591	0.123	0.68398	1	REACTOME_CYTOCHROME_P450_ARRANGED_BY_SUBSTRATE_TYPE
24	-0.0804	0.168	0.68414	1	REACTOME_G_BETA_GAMMA_SIGNALLING_THROUGH_PI3KGAMMA
87	-0.0406	0.0846	0.68433	1	REACTOME_TRANSPORT_OF_GLUCOSE_AND_OTHER_SUGARS_BILE_SALTS_AND_ORGANIC_ACIDS_METAL_IONS_AND_AMINE_COMPOUNDS
41	-0.0645	0.134	0.68474	1	PID_CXCR3_PATHWAY
30	-0.0743	0.154	0.68495	1	PID_RETINOIC_ACID_PATHWAY
62	-0.049	0.101	0.68579	1	PID_RB_1PATHWAY
77	-0.0582	0.12	0.68594	1	REACTOME_AMYLOIDS
16	-0.101	0.207	0.68683	1	SA_TRKA_RECEPTOR
16	-0.0936	0.192	0.68689	1	REACTOME_INFLAMMASOMES
21	-0.0814	0.167	0.68695	1	ST_GA12_PATHWAY
119	-0.0362	0.0742	0.68708	1	REACTOME_SIGNALING_BY_FGFR_IN_DISEASE
10	-0.13	0.266	0.68711	1	REACTOME_SIGNALING_BY_FGFR3_MUTANTS
13	-0.0993	0.202	0.68846	1	BIOCARTA_SALMONELLA_PATHWAY
59	-0.0505	0.103	0.68852	1	REACTOME_GLUCOSE_METABOLISM
42	-0.0637	0.128	0.69085	1	KEGG_AMINO_SUGAR_AND_NUCLEOTIDE_SUGAR_METABOLISM
15	-0.11	0.219	0.69134	1	KEGG_GLYCOSAMINOGLYCAN_BIOSYNTHESIS_KERATAN_SULFATE
14	-0.12	0.24	0.69189	1	REACTOME_SYNTHESIS_OF_SUBSTRATES_IN_N_GLYCAN_BIOSYTHESIS
22	-0.0863	0.172	0.69231	1	BIOCARTA_SPPA_PATHWAY
12	-0.144	0.286	0.69267	1	BIOCARTA_AKAP95_PATHWAY
94	-0.0425	0.0843	0.69281	1	REACTOME_DOWNSTREAM_SIGNALING_OF_ACTIVATED_FGFR
10	-0.125	0.245	0.69501	1	BIOCARTA_RNA_PATHWAY
25	-0.079	0.155	0.69546	1	REACTOME_NITRIC_OXIDE_STIMULATES_GUANYLATE_CYCLASE
76	-0.0513	0.0997	0.6965	1	KEGG_FC_EPSILON_RI_SIGNALING_PATHWAY
12	-0.139	0.269	0.6972	1	REACTOME_SYNTHESIS_SECRETION_AND_INACTIVATION_OF_GIP
24	-0.0941	0.182	0.69796	1	PID_HDAC_CLASSIII_PATHWAY
27	-0.0792	0.151	0.69971	1	REACTOME_BILE_ACID_AND_BILE_SALT_METABOLISM
51	-0.0611	0.116	0.70047	1	REACTOME_CELL_DEATH_SIGNALLING_VIA_NRAGE_NRIF_AND_NADE
22	-0.0796	0.15	0.70177	1	PID_RHODOPSIN_PATHWAY
11	-0.129	0.243	0.70285	1	REACTOME_SYNTHESIS_OF_PE
33	-0.072	0.135	0.70301	1	KEGG_DNA_REPLICATION
10	-0.153	0.287	0.70301	1	REACTOME_ACTIVATION_OF_THE_AP1_FAMILY_OF_TRANSCRIPTION_FACTORS
15	-0.12	0.224	0.70371	1	REACTOME_POST_CHAPERONIN_TUBULIN_FOLDING_PATHWAY
13	-0.128	0.239	0.70374	1	BIOCARTA_RB_PATHWAY
15	-0.113	0.209	0.70579	1	BIOCARTA_AKAPCENTROSOME_PATHWAY
22	-0.0911	0.168	0.70648	1	PID_INTEGRIN_A9B1_PATHWAY
18	-0.12	0.219	0.70765	1	REACTOME_N_GLYCAN_ANTENNAE_ELONGATION_IN_THE_MEDIAL_TRANS_GOLGI
27	-0.0873	0.16	0.70775	1	REACTOME_NOD1_2_SIGNALING_PATHWAY
11	-0.147	0.268	0.70777	1	REACTOME_HIGHLY_CALCIUM_PERMEABLE_POSTSYNAPTIC_NICOTINIC_ACETYLCHOLINE_RECEPTORS
80	-0.0695	0.127	0.70859	1	REACTOME_MEIOTIC_RECOMBINATION
24	-0.1	0.182	0.70898	1	REACTOME_IL_RECEPTOR_SHC_SIGNALING
45	-0.0687	0.124	0.70994	1	REACTOME_LIPID_DIGESTION_MOBILIZATION_AND_TRANSPORT
9	-0.16	0.289	0.71037	1	REACTOME_NOREPINEPHRINE_NEUROTRANSMITTER_RELEASE_CYCLE
107	-0.0439	0.0786	0.71158	1	REACTOME_TCA_CYCLE_AND_RESPIRATORY_ELECTRON_TRANSPORT
19	-0.109	0.194	0.71276	1	REACTOME_PROSTACYCLIN_SIGNALLING_THROUGH_PROSTACYCLIN_RECEPTOR
101	-0.0445	0.0791	0.71319	1	REACTOME_MRNA_SPLICING
56	-0.0616	0.109	0.71394	1	REACTOME_IMMUNOREGULATORY_INTERACTIONS_BETWEEN_A_LYMPHOID_AND_A_NON_LYMPHOID_CELL
13	-0.144	0.255	0.71433	1	REACTOME_FORMATION_OF_ATP_BY_CHEMIOSMOTIC_COUPLING
17	-0.102	0.18	0.71474	1	BIOCARTA_TNFR2_PATHWAY
10	-0.157	0.274	0.71604	1	REACTOME_ADENYLATE_CYCLASE_ACTIVATING_PATHWAY
27	-0.0912	0.159	0.71632	1	REACTOME_HS_GAG_BIOSYNTHESIS
56	-0.0616	0.107	0.71749	1	PID_P53_REGULATION_PATHWAY
11	-0.118	0.205	0.7177	1	REACTOME_VITAMIN_B5_PANTOTHENATE_METABOLISM
11	-0.148	0.257	0.71813	1	REACTOME_NOTCH_HLH_TRANSCRIPTION_PATHWAY
15	-0.119	0.205	0.71848	1	REACTOME_SIGNALLING_TO_P38_VIA_RIT_AND_RIN
52	-0.0667	0.115	0.71865	1	REACTOME_PHOSPHOLIPASE_C_MEDIATED_CASCADE
21	-0.103	0.178	0.71913	1	BIOCARTA_CTLA4_PATHWAY
16	-0.137	0.235	0.71917	1	REACTOME_OXYGEN_DEPENDENT_PROLINE_HYDROXYLATION_OF_HYPOXIA_INDUCIBLE_FACTOR_ALPHA
55	-0.0714	0.123	0.71948	1	REACTOME_RNA_POL_II_PRE_TRANSCRIPTION_EVENTS
26	-0.0843	0.145	0.71966	1	KEGG_RNA_POLYMERASE
124	-0.0553	0.0946	0.72047	1	KEGG_SYSTEMIC_LUPUS_ERYTHEMATOSUS
15	-0.126	0.214	0.72129	1	BIOCARTA_RELA_PATHWAY
46	-0.0746	0.127	0.72224	1	KEGG_TYPE_II_DIABETES_MELLITUS
15	-0.139	0.235	0.72234	1	REACTOME_HDL_MEDIATED_LIPID_TRANSPORT
21	-0.0999	0.169	0.72275	1	BIOCARTA_NFKB_PATHWAY
75	-0.0631	0.106	0.72357	1	KEGG_ANTIGEN_PROCESSING_AND_PRESENTATION
14	-0.129	0.217	0.724	1	REACTOME_FGFR1_LIGAND_BINDING_AND_ACTIVATION
70	-0.0684	0.115	0.72428	1	REACTOME_TELOMERE_MAINTENANCE
29	-0.0922	0.154	0.72524	1	PID_RAS_PATHWAY
11	-0.137	0.228	0.72571	1	BIOCARTA_RAB_PATHWAY
14	-0.139	0.231	0.72671	1	REACTOME_VIRAL_MESSENGER_RNA_SYNTHESIS
46	-0.0779	0.128	0.72901	1	PID_FANCONI_PATHWAY
31	-0.0937	0.154	0.72902	1	PID_AURORA_A_PATHWAY
46	-0.0736	0.119	0.73135	1	KEGG_GLYCEROLIPID_METABOLISM
22	-0.126	0.203	0.73268	1	KEGG_MISMATCH_REPAIR
42	-0.0775	0.125	0.73315	1	REACTOME_NUCLEOTIDE_BINDING_DOMAIN_LEUCINE_RICH_REPEAT_CONTAINING_RECEPTOR_NLR_SIGNALING_PATHWAYS
18	-0.128	0.205	0.734	1	REACTOME_FORMATION_OF_TUBULIN_FOLDING_INTERMEDIATES_BY_CCT_TRIC
11	-0.123	0.197	0.73463	1	BIOCARTA_SRCRPTP_PATHWAY
27	-0.102	0.162	0.73551	1	REACTOME_G_PROTEIN_BETA_GAMMA_SIGNALLING
12	-0.169	0.266	0.73714	1	BIOCARTA_AKAP13_PATHWAY
17	-0.13	0.204	0.73807	1	REACTOME_PKA_MEDIATED_PHOSPHORYLATION_OF_CREB
98	-0.0554	0.0869	0.73825	1	KEGG_GNRH_SIGNALING_PATHWAY
16	-0.125	0.196	0.73883	1	REACTOME_PLATELET_SENSITIZATION_BY_LDL
105	-0.0509	0.0794	0.73897	1	REACTOME_SIGNALING_BY_FGFR
12	-0.147	0.23	0.73899	1	REACTOME_GLYCOPROTEIN_HORMONES
32	-0.0955	0.149	0.7394	1	KEGG_FRUCTOSE_AND_MANNOSE_METABOLISM
15	-0.141	0.22	0.73958	1	KEGG_TERPENOID_BACKBONE_BIOSYNTHESIS
16	-0.141	0.22	0.74006	1	BIOCARTA_SHH_PATHWAY
40	-0.0816	0.126	0.74063	1	PID_ER_NONGENOMIC_PATHWAY
118	-0.0496	0.0769	0.74075	1	REACTOME_G_ALPHA_S_SIGNALLING_EVENTS
76	-0.0588	0.0907	0.74137	1	REACTOME_L1CAM_INTERACTIONS
114	-0.05	0.0771	0.74138	1	REACTOME_SIGNALING_BY_PDGF
82	-0.0565	0.087	0.74173	1	REACTOME_MITOTIC_PROMETAPHASE
10	-0.161	0.246	0.74344	1	REACTOME_ABACAVIR_TRANSPORT_AND_METABOLISM
39	-0.0843	0.128	0.74466	1	KEGG_BLADDER_CANCER
33	-0.095	0.144	0.74466	1	REACTOME_GLUCAGON_SIGNALING_IN_METABOLIC_REGULATION
71	-0.0663	0.101	0.74487	1	REACTOME_P75_NTR_RECEPTOR_MEDIATED_SIGNALLING
30	-0.0981	0.148	0.74583	1	PID_CD40_PATHWAY
10	-0.164	0.247	0.74645	1	REACTOME_NFKB_ACTIVATION_THROUGH_FADD_RIP1_PATHWAY_MEDIATED_BY_CASPASE_8_AND10
65	-0.069	0.104	0.74732	1	PID_LYSOPHOSPHOLIPID_PATHWAY
16	-0.14	0.209	0.74782	1	REACTOME_RAP1_SIGNALLING
18	-0.134	0.199	0.74907	1	PID_HIF1A_PATHWAY
37	-0.0938	0.14	0.74931	1	PID_P38_ALPHA_BETA_DOWNSTREAM_PATHWAY
16	-0.153	0.226	0.75116	1	REACTOME_REGULATION_OF_INSULIN_LIKE_GROWTH_FACTOR_IGF_ACTIVITY_BY_INSULIN_LIKE_GROWTH_FACTOR_BINDING_PROTEINS_IGFBPS
32	-0.0997	0.147	0.75129	1	REACTOME_ABC_FAMILY_PROTEINS_MEDIATED_TRANSPORT
17	-0.121	0.178	0.752	1	REACTOME_PD1_SIGNALING
15	-0.144	0.209	0.7542	1	REACTOME_PHOSPHORYLATION_OF_CD3_AND_TCR_ZETA_CHAINS
21	-0.11	0.158	0.75671	1	REACTOME_LYSOSOME_VESICLE_BIOGENESIS
64	-0.0695	0.0998	0.75672	1	PID_INTEGRIN1_PATHWAY
10	-0.219	0.312	0.75835	1	REACTOME_REGULATION_OF_INSULIN_SECRETION_BY_ACETYLCHOLINE
30	-0.105	0.148	0.76144	1	REACTOME_E2F_MEDIATED_REGULATION_OF_DNA_REPLICATION
21	-0.151	0.212	0.76187	1	BIOCARTA_TOB1_PATHWAY
13	-0.161	0.224	0.76402	1	REACTOME_GLYCOGEN_BREAKDOWN_GLYCOGENOLYSIS
16	-0.163	0.225	0.76631	1	REACTOME_CHYLOMICRON_MEDIATED_LIPID_TRANSPORT
29	-0.111	0.152	0.76635	1	REACTOME_GLUCONEOGENESIS
194	-0.0474	0.0651	0.76688	1	REACTOME_TRANSCRIPTION
13	-0.176	0.241	0.76736	1	REACTOME_SIGNAL_ATTENUATION
10	-0.184	0.249	0.76992	1	BIOCARTA_DNAFRAGMENT_PATHWAY
11	-0.168	0.227	0.77073	1	BIOCARTA_BLYMPHOCYTE_PATHWAY
88	-0.0657	0.0885	0.77097	1	REACTOME_DOWNSTREAM_SIGNAL_TRANSDUCTION
22	-0.138	0.185	0.77156	1	SA_B_CELL_RECEPTOR_COMPLEXES
28	-0.117	0.157	0.77166	1	REACTOME_AMINO_ACID_TRANSPORT_ACROSS_THE_PLASMA_MEMBRANE
17	-0.161	0.214	0.77481	1	REACTOME_TIE2_SIGNALING
12	-0.18	0.238	0.77483	1	REACTOME_FACILITATIVE_NA_INDEPENDENT_GLUCOSE_TRANSPORTERS
63	-0.0708	0.0936	0.77534	1	REACTOME_NCAM_SIGNALING_FOR_NEURITE_OUT_GROWTH
8	-0.301	0.397	0.77538	1	REACTOME_CREATION_OF_C4_AND_C2_ACTIVATORS
29	-0.116	0.152	0.77741	1	PID_IGF1_PATHWAY
11	-0.197	0.257	0.77753	1	REACTOME_RECYCLING_OF_BILE_ACIDS_AND_SALTS
14	-0.156	0.203	0.77791	1	REACTOME_CLASS_C_3_METABOTROPIC_GLUTAMATE_PHEROMONE_RECEPTORS
82	-0.0725	0.0939	0.77985	1	PID_REG_GR_PATHWAY
24	-0.134	0.173	0.78141	1	BIOCARTA_NTHI_PATHWAY
8	-0.184	0.234	0.78352	1	REACTOME_NEF_MEDIATED_DOWNREGULATION_OF_MHC_CLASS_I_COMPLEX_CELL_SURFACE_EXPRESSION
14	-0.172	0.219	0.78367	1	REACTOME_PEPTIDE_HORMONE_BIOSYNTHESIS
10	-0.186	0.237	0.78411	1	REACTOME_ACTIVATION_OF_CHAPERONES_BY_ATF6_ALPHA
10	-0.205	0.261	0.78461	1	BIOCARTA_RANMS_PATHWAY
47	-0.0974	0.124	0.78468	1	REACTOME_NUCLEOTIDE_EXCISION_REPAIR
23	-0.142	0.181	0.78477	1	REACTOME_THROMBOXANE_SIGNALLING_THROUGH_TP_RECEPTOR
9	-0.205	0.259	0.78574	1	REACTOME_ACTIVATION_OF_CHAPERONE_GENES_BY_ATF6_ALPHA
12	-0.217	0.273	0.78618	1	BIOCARTA_FIBRINOLYSIS_PATHWAY
50	-0.0861	0.108	0.78708	1	REACTOME_METABOLISM_OF_VITAMINS_AND_COFACTORS
86	-0.0736	0.0921	0.788	1	KEGG_DILATED_CARDIOMYOPATHY
19	-0.16	0.199	0.78906	1	BIOCARTA_TGFB_PATHWAY
109	-0.0718	0.0891	0.7897	1	REACTOME_CHROMOSOME_MAINTENANCE
25	-0.132	0.163	0.79011	1	REACTOME_GLYCOLYSIS
19	-0.145	0.177	0.79282	1	REACTOME_PROLONGED_ERK_ACTIVATION_EVENTS
36	-0.112	0.137	0.79387	1	REACTOME_SIGNALLING_TO_ERKS
32	-0.118	0.143	0.79412	1	PID_SYNDECAN_4_PATHWAY
63	-0.0864	0.105	0.79413	1	KEGG_GLIOMA
10	-0.211	0.256	0.7943	1	BIOCARTA_IL4_PATHWAY
13	-0.171	0.207	0.79538	1	REACTOME_N_GLYCAN_TRIMMING_IN_THE_ER_AND_CALNEXIN_CALRETICULIN_CYCLE
27	-0.123	0.149	0.79576	1	ST_GRANULE_CELL_SURVIVAL_PATHWAY
12	-0.204	0.247	0.79587	1	REACTOME_FGFR2C_LIGAND_BINDING_AND_ACTIVATION
20	-0.158	0.191	0.79642	1	REACTOME_G_BETA_GAMMA_SIGNALLING_THROUGH_PLC_BETA
35	-0.123	0.148	0.7968	1	KEGG_SNARE_INTERACTIONS_IN_VESICULAR_TRANSPORT
20	-0.169	0.204	0.79712	1	BIOCARTA_IL2_PATHWAY
24	-0.135	0.161	0.79954	1	REACTOME_PYRIMIDINE_METABOLISM
25	-0.136	0.16	0.80186	1	REACTOME_REGULATORY_RNA_PATHWAYS
29	-0.121	0.141	0.80418	1	REACTOME_LATENT_INFECTION_OF_HOMO_SAPIENS_WITH_MYCOBACTERIUM_TUBERCULOSIS
11	-0.208	0.243	0.80427	1	PID_INTEGRIN4_PATHWAY
17	-0.175	0.204	0.80438	1	PID_ANTHRAX_PATHWAY
16	-0.16	0.186	0.80513	1	BIOCARTA_NO2IL12_PATHWAY
14	-0.188	0.218	0.80572	1	PID_LPA4_PATHWAY
16	-0.182	0.209	0.80773	1	REACTOME_ACTIVATED_POINT_MUTANTS_OF_FGFR2
28	-0.143	0.163	0.80943	1	REACTOME_LIPOPROTEIN_METABOLISM
19	-0.163	0.185	0.81024	1	BIOCARTA_ACTINY_PATHWAY
11	-0.226	0.255	0.81232	1	BIOCARTA_CDK5_PATHWAY
99	-0.0736	0.0829	0.81261	1	KEGG_MELANOGENESIS
172	-0.0578	0.0649	0.81328	1	REACTOME_G_ALPHA_Q_SIGNALLING_EVENTS
28	-0.139	0.156	0.81393	1	BIOCARTA_PYK2_PATHWAY
14	-0.183	0.205	0.81452	1	BIOCARTA_IL3_PATHWAY
33	-0.135	0.151	0.81495	1	REACTOME_TRANSPORT_TO_THE_GOLGI_AND_SUBSEQUENT_MODIFICATION
102	-0.0705	0.0784	0.81572	1	REACTOME_SIGNALING_BY_INSULIN_RECEPTOR
23	-0.17	0.189	0.81578	1	KEGG_PROTEIN_EXPORT
27	-0.147	0.162	0.81721	1	REACTOME_SYNTHESIS_OF_PA
37	-0.121	0.134	0.81782	1	REACTOME_NRAGE_SIGNALS_DEATH_THROUGH_JNK
40	-0.113	0.125	0.81852	1	PID_IFNG_PATHWAY
10	-0.23	0.251	0.81981	1	REACTOME_HORMONE_LIGAND_BINDING_RECEPTORS
14	-0.202	0.221	0.81995	1	PID_TCR_JNK_PATHWAY
42	-0.121	0.133	0.82002	1	REACTOME_TRANSCRIPTION_COUPLED_NER_TC_NER
119	-0.0683	0.0745	0.8202	1	KEGG_NEUROTROPHIN_SIGNALING_PATHWAY
23	-0.149	0.162	0.82135	1	REACTOME_KINESINS
25	-0.147	0.159	0.82158	1	PID_IL3_PATHWAY
22	-0.161	0.175	0.82187	1	REACTOME_RECYCLING_PATHWAY_OF_L1
17	-0.196	0.212	0.82227	1	REACTOME_GABA_SYNTHESIS_RELEASE_REUPTAKE_AND_DEGRADATION
17	-0.18	0.194	0.82287	1	REACTOME_SYNTHESIS_OF_PC
27	-0.158	0.17	0.82314	1	PID_TRAIL_PATHWAY
45	-0.106	0.113	0.82441	1	PID_HNF3B_PATHWAY
28	-0.135	0.145	0.82448	1	KEGG_CITRATE_CYCLE_TCA_CYCLE
80	-0.112	0.12	0.82471	1	REACTOME_RNA_POL_I_TRANSCRIPTION
80	-0.0869	0.0929	0.82538	1	KEGG_HYPERTROPHIC_CARDIOMYOPATHY_HCM
10	-0.209	0.222	0.82678	1	REACTOME_ANDROGEN_BIOSYNTHESIS
45	-0.111	0.118	0.82689	1	REACTOME_NUCLEAR_RECEPTOR_TRANSCRIPTION_PATHWAY
16	-0.172	0.182	0.82764	1	KEGG_PHENYLALANINE_METABOLISM
84	-0.087	0.0918	0.82845	1	BIOCARTA_MAPK_PATHWAY
10	-0.273	0.288	0.82894	1	REACTOME_ACETYLCHOLINE_NEUROTRANSMITTER_RELEASE_CYCLE
16	-0.19	0.199	0.82941	1	REACTOME_G1_S_SPECIFIC_TRANSCRIPTION
113	-0.0878	0.0917	0.83058	1	REACTOME_RNA_POL_I_RNA_POL_III_AND_MITOCHONDRIAL_TRANSCRIPTION
7	-0.375	0.392	0.83116	1	REACTOME_TRAF6_MEDIATED_IRF7_ACTIVATION_IN_TLR7_8_OR_9_SIGNALING
32	-0.142	0.148	0.83131	1	KEGG_BUTANOATE_METABOLISM
19	-0.167	0.173	0.83306	1	REACTOME_NEF_MEDIATES_DOWN_MODULATION_OF_CELL_SURFACE_RECEPTORS_BY_RECRUITING_THEM_TO_CLATHRIN_ADAPTERS
80	-0.0883	0.0913	0.83323	1	REACTOME_GLYCEROPHOSPHOLIPID_BIOSYNTHESIS
30	-0.156	0.161	0.83448	1	REACTOME_ACTIVATION_OF_KAINATE_RECEPTORS_UPON_GLUTAMATE_BINDING
11	-0.233	0.239	0.83536	1	REACTOME_CALNEXIN_CALRETICULIN_CYCLE
85	-0.0913	0.0934	0.83573	1	KEGG_TGF_BETA_SIGNALING_PATHWAY
46	-0.108	0.11	0.83729	1	REACTOME_PROTEIN_FOLDING
84	-0.0891	0.0905	0.8377	1	KEGG_ERBB_SIGNALING_PATHWAY
30	-0.146	0.147	0.83895	1	REACTOME_TRANSPORT_OF_VITAMINS_NUCLEOSIDES_AND_RELATED_MOLECULES
22	-0.205	0.206	0.83951	1	KEGG_ASCORBATE_AND_ALDARATE_METABOLISM
40	-0.143	0.144	0.8397	1	REACTOME_FORMATION_OF_RNA_POL_II_ELONGATION_COMPLEX_
34	-0.134	0.134	0.84141	1	BIOCARTA_MPR_PATHWAY
67	-0.106	0.105	0.843	1	KEGG_RENAL_CELL_CARCINOMA
38	-0.134	0.133	0.84314	1	BIOCARTA_INTEGRIN_PATHWAY
44	-0.116	0.115	0.84326	1	PID_PLK1_PATHWAY
21	-0.175	0.173	0.84444	1	REACTOME_FGFR_LIGAND_BINDING_AND_ACTIVATION
14	-0.247	0.243	0.84486	1	BIOCARTA_TCYTOTOXIC_PATHWAY
86	-0.0877	0.0863	0.84504	1	WNT_SIGNALING
37	-0.131	0.129	0.84598	1	NABA_BASEMENT_MEMBRANES
9	-0.269	0.264	0.84617	1	BIOCARTA_ETC_PATHWAY
17	-0.207	0.202	0.84718	1	REACTOME_SHC_RELATED_EVENTS
23	-0.175	0.17	0.84783	1	REACTOME_PREFOLDIN_MEDIATED_TRANSFER_OF_SUBSTRATE_TO_CCT_TRIC
51	-0.114	0.11	0.84989	1	PID_CD8_TCR_PATHWAY
19	-0.197	0.19	0.85012	1	KEGG_ALPHA_LINOLENIC_ACID_METABOLISM
27	-0.177	0.17	0.85034	1	REACTOME_FORMATION_OF_TRANSCRIPTION_COUPLED_NER_TC_NER_REPAIR_COMPLEX
86	-0.0879	0.0843	0.85141	1	REACTOME_TRANSPORT_OF_INORGANIC_CATIONS_ANIONS_AND_AMINO_ACIDS_OLIGOPEPTIDES
35	-0.149	0.142	0.85225	1	PID_ARF6_PATHWAY
71	-0.102	0.0973	0.85339	1	KEGG_CHRONIC_MYELOID_LEUKEMIA
22	-0.196	0.186	0.85369	1	REACTOME_GRB2_EVENTS_IN_ERBB2_SIGNALING
9	-0.333	0.314	0.85559	1	BIOCARTA_VITCB_PATHWAY
36	-0.177	0.166	0.85625	1	KEGG_PORPHYRIN_AND_CHLOROPHYLL_METABOLISM
12	-0.252	0.236	0.85766	1	BIOCARTA_CBL_PATHWAY
26	-0.159	0.149	0.85784	1	KEGG_SELENOAMINO_ACID_METABOLISM
31	-0.168	0.157	0.85787	1	REACTOME_SIGNAL_AMPLIFICATION
11	-0.256	0.237	0.86024	1	REACTOME_SEROTONIN_RECEPTORS
10	-0.272	0.251	0.861	1	REACTOME_RAF_MAP_KINASE_CASCADE
326	-0.0556	0.0512	0.86147	1	NABA_SECRETED_FACTORS
15	-0.212	0.194	0.86277	1	REACTOME_ZINC_TRANSPORTERS
27	-0.18	0.164	0.8645	1	REACTOME_BIOSYNTHESIS_OF_THE_N_GLYCAN_PRECURSOR_DOLICHOL_LIPID_LINKED_OLIGOSACCHARIDE_LLO_AND_TRANSFER_TO_A_NASCENT_PROTEIN
39	-0.146	0.131	0.86663	1	BIOCARTA_P38MAPK_PATHWAY
123	-0.0838	0.0751	0.86764	1	REACTOME_DIABETES_PATHWAYS
16	-0.242	0.216	0.86834	1	REACTOME_SYNTHESIS_OF_PIPS_AT_THE_GOLGI_MEMBRANE
15	-0.216	0.193	0.86838	1	BIOCARTA_HIF_PATHWAY
102	-0.0915	0.0817	0.86875	1	REACTOME_SIGNALING_BY_EGFR_IN_CANCER
15	-0.247	0.216	0.8736	1	REACTOME_P130CAS_LINKAGE_TO_MAPK_SIGNALING_FOR_INTEGRINS
17	-0.216	0.188	0.87398	1	PID_SMAD2_3PATHWAY
27	-0.177	0.154	0.87412	1	BIOCARTA_ERK_PATHWAY
30	-0.159	0.138	0.87459	1	REACTOME_REGULATION_OF_BETA_CELL_DEVELOPMENT
38	-0.157	0.137	0.87474	1	REACTOME_IL_2_SIGNALING
17	-0.218	0.189	0.87518	1	REACTOME_ARMS_MEDIATED_ACTIVATION
37	-0.145	0.125	0.87573	1	BIOCARTA_IL2RB_PATHWAY
46	-0.185	0.16	0.87607	1	REACTOME_PACKAGING_OF_TELOMERE_ENDS
18	-0.289	0.249	0.87685	1	REACTOME_SIGNALING_BY_NODAL
27	-0.185	0.158	0.87954	1	REACTOME_SHC_MEDIATED_CASCADE
65	-0.114	0.0966	0.87997	1	KEGG_EPITHELIAL_CELL_SIGNALING_IN_HELICOBACTER_PYLORI_INFECTION
5	-0.398	0.338	0.88066	1	ST_IL_13_PATHWAY
27	-0.205	0.173	0.88242	1	REACTOME_MRNA_CAPPING
163	-0.0809	0.0679	0.88348	1	NABA_ECM_AFFILIATED
4	-0.347	0.29	0.88418	1	REACTOME_BINDING_AND_ENTRY_OF_HIV_VIRION
20	-0.201	0.167	0.8848	1	ST_WNT_CA2_CYCLIC_GMP_PATHWAY
51	-0.136	0.113	0.88506	1	KEGG_VIBRIO_CHOLERAE_INFECTION
33	-0.157	0.13	0.88586	1	BIOCARTA_TOLL_PATHWAY
240	-0.0689	0.0567	0.88789	1	REACTOME_INNATE_IMMUNE_SYSTEM
435	-0.0501	0.041	0.88922	1	REACTOME_HEMOSTASIS
27	-0.194	0.158	0.89054	1	REACTOME_SIGNALLING_TO_RAS
20	-0.224	0.181	0.89259	1	REACTOME_ANTIGEN_PRESENTATION_FOLDING_ASSEMBLY_AND_PEPTIDE_LOADING_OF_CLASS_I_MHC
30	-0.196	0.157	0.89393	1	REACTOME_ELONGATION_ARREST_AND_RECOVERY
21	-0.215	0.172	0.89453	1	BIOCARTA_DC_PATHWAY
11	-0.298	0.237	0.89569	1	BIOCARTA_EPONFKB_PATHWAY
18	-0.275	0.217	0.89755	1	REACTOME_DOWNREGULATION_OF_SMAD2_3_SMAD4_TRANSCRIPTIONAL_ACTIVITY
11	-0.321	0.252	0.89845	1	BIOCARTA_LEPTIN_PATHWAY
231	-0.0663	0.0518	0.89963	1	REACTOME_SLC_MEDIATED_TRANSMEMBRANE_TRANSPORT
22	-0.198	0.155	0.89967	1	REACTOME_INSULIN_RECEPTOR_RECYCLING
24	-0.193	0.15	0.90057	1	REACTOME_TRANSFERRIN_ENDOCYTOSIS_AND_RECYCLING
22	-0.216	0.167	0.90129	1	BIOCARTA_IL12_PATHWAY
47	-0.169	0.13	0.90328	1	KEGG_STARCH_AND_SUCROSE_METABOLISM
14	-0.258	0.198	0.90351	1	PID_CIRCADIAN_PATHWAY
9	-0.31	0.237	0.90418	1	REACTOME_INHIBITION_OF_REPLICATION_INITIATION_OF_DAMAGED_DNA_BY_RB1_E2F1
31	-0.187	0.143	0.90475	1	NABA_PROTEOGLYCANS
43	-0.177	0.134	0.90622	1	PID_TCPTP_PATHWAY
23	-0.247	0.188	0.9064	1	REACTOME_REGULATION_OF_HYPOXIA_INDUCIBLE_FACTOR_HIF_BY_OXYGEN
17	-0.259	0.194	0.90891	1	KEGG_ONE_CARBON_POOL_BY_FOLATE
130	-0.0948	0.0709	0.9096	1	REACTOME_NGF_SIGNALLING_VIA_TRKA_FROM_THE_PLASMA_MEMBRANE
35	-0.18	0.134	0.91034	1	REACTOME_FRS2_MEDIATED_CASCADE
32	-0.197	0.146	0.91038	1	REACTOME_THROMBIN_SIGNALLING_THROUGH_PROTEINASE_ACTIVATED_RECEPTORS_PARS
12	-0.328	0.243	0.91106	1	REACTOME_FGFR4_LIGAND_BINDING_AND_ACTIVATION
24	-0.213	0.158	0.91159	1	PID_LYMPH_ANGIOGENESIS_PATHWAY
13	-0.3	0.222	0.91206	1	REACTOME_SPRY_REGULATION_OF_FGF_SIGNALING
40	-0.18	0.133	0.91248	1	PID_BMP_PATHWAY
15	-0.271	0.2	0.91265	1	SA_MMP_CYTOKINE_CONNECTION
22	-0.248	0.182	0.91393	1	KEGG_BIOSYNTHESIS_OF_UNSATURATED_FATTY_ACIDS
40	-0.173	0.125	0.91551	1	KEGG_TYROSINE_METABOLISM
20	-0.233	0.168	0.917	1	REACTOME_INTERACTION_BETWEEN_L1_AND_ANKYRINS
11	-0.377	0.272	0.91708	1	KEGG_FOLATE_BIOSYNTHESIS
66	-0.12	0.0868	0.91729	1	KEGG_PPAR_SIGNALING_PATHWAY
17	-0.312	0.224	0.91802	1	REACTOME_BOTULINUM_NEUROTOXICITY
13	-0.323	0.231	0.91922	1	REACTOME_METABOLISM_OF_PORPHYRINS
11	-0.33	0.236	0.91932	1	REACTOME_TRANSPORT_OF_ORGANIC_ANIONS
27	-0.208	0.147	0.921	1	BIOCARTA_CREB_PATHWAY
20	-0.275	0.194	0.92162	1	REACTOME_SHC1_EVENTS_IN_ERBB4_SIGNALING
17	-0.255	0.18	0.92204	1	REACTOME_FATTY_ACYL_COA_BIOSYNTHESIS
110	-0.109	0.0768	0.9223	1	KEGG_OXIDATIVE_PHOSPHORYLATION
30	-0.244	0.171	0.92297	1	REACTOME_FORMATION_OF_THE_HIV1_EARLY_ELONGATION_COMPLEX
45	-0.173	0.121	0.92321	1	KEGG_N_GLYCAN_BIOSYNTHESIS
35	-0.191	0.133	0.92458	1	REACTOME_NEGATIVE_REGULATION_OF_FGFR_SIGNALING
25	-0.247	0.17	0.92664	1	REACTOME_ADP_SIGNALLING_THROUGH_P2RY1
15	-0.322	0.222	0.9267	1	REACTOME_SHC_MEDIATED_SIGNALLING
14	-0.322	0.221	0.92694	1	REACTOME_SOS_MEDIATED_SIGNALLING
88	-0.118	0.0811	0.92759	1	REACTOME_MHC_CLASS_II_ANTIGEN_PRESENTATION
32	-0.208	0.143	0.92789	1	REACTOME_NEUROTRANSMITTER_RELEASE_CYCLE
33	-0.198	0.135	0.92868	1	PID_MAPK_TRK_PATHWAY
200	-0.0859	0.0581	0.9304	1	REACTOME_SIGNALLING_BY_NGF
51	-0.179	0.121	0.93068	1	KEGG_STEROID_HORMONE_BIOSYNTHESIS
15	-0.363	0.243	0.93177	1	REACTOME_SYNTHESIS_SECRETION_AND_DEACYLATION_OF_GHRELIN
13	-0.322	0.214	0.93368	1	REACTOME_RETROGRADE_NEUROTROPHIN_SIGNALLING
26	-0.252	0.167	0.9342	1	PID_ALK1_PATHWAY
35	-0.214	0.142	0.93473	1	REACTOME_PLATELET_AGGREGATION_PLUG_FORMATION
23	-0.266	0.173	0.93754	1	REACTOME_EGFR_DOWNREGULATION
14	-0.352	0.228	0.93862	1	BIOCARTA_EIF_PATHWAY
16	-0.429	0.276	0.93966	1	REACTOME_GLUCURONIDATION
19	-0.299	0.192	0.94029	1	BIOCARTA_STATHMIN_PATHWAY
58	-0.237	0.151	0.94105	1	REACTOME_DEPOSITION_OF_NEW_CENPA_CONTAINING_NUCLEOSOMES_AT_THE_CENTROMERE
59	-0.166	0.106	0.94112	1	KEGG_GLYCOLYSIS_GLUCONEOGENESIS
10	-0.353	0.225	0.94178	1	REACTOME_TRAFFICKING_AND_PROCESSING_OF_ENDOSOMAL_TLR
13	-0.305	0.194	0.94217	1	BIOCARTA_CACAM_PATHWAY
15	-0.376	0.239	0.94234	1	REACTOME_PROTEOLYTIC_CLEAVAGE_OF_SNARE_COMPLEX_PROTEINS
192	-0.0972	0.0607	0.94525	1	REACTOME_GASTRIN_CREB_SIGNALLING_PATHWAY_VIA_PKC_AND_MAPK
34	-0.208	0.13	0.9455	1	REACTOME_IRON_UPTAKE_AND_TRANSPORT
9	-0.428	0.266	0.94602	1	REACTOME_IKK_COMPLEX_RECRUITMENT_MEDIATED_BY_RIP1
24	-0.267	0.165	0.94699	1	KEGG_DORSO_VENTRAL_AXIS_FORMATION
15	-0.354	0.218	0.94762	1	REACTOME_SHC1_EVENTS_IN_EGFR_SIGNALING
391	-0.0654	0.0403	0.94773	1	REACTOME_TRANSMEMBRANE_TRANSPORT_OF_SMALL_MOLECULES
9	-0.5	0.306	0.94878	1	BIOCARTA_GLYCOLYSIS_PATHWAY
76	-0.157	0.0948	0.95124	1	REACTOME_RESPIRATORY_ELECTRON_TRANSPORT_ATP_SYNTHESIS_BY_CHEMIOSMOTIC_COUPLING_AND_HEAT_PRODUCTION_BY_UNCOUPLING_PROTEINS_
9	-0.534	0.322	0.95152	1	REACTOME_G2_M_DNA_DAMAGE_CHECKPOINT
14	-0.395	0.235	0.95372	1	REACTOME_TRAFFICKING_OF_GLUR2_CONTAINING_AMPA_RECEPTORS
26	-0.272	0.161	0.95454	1	REACTOME_INTEGRIN_ALPHAIIB_BETA3_SIGNALING
17	-0.369	0.217	0.95568	1	BIOCARTA_SPRY_PATHWAY
13	-0.36	0.209	0.95757	1	REACTOME_SYNTHESIS_OF_VERY_LONG_CHAIN_FATTY_ACYL_COAS
147	-0.132	0.0761	0.95897	1	KEGG_JAK_STAT_SIGNALING_PATHWAY
230	-0.0999	0.0569	0.96057	1	NABA_ECM_REGULATORS
75	-0.165	0.0931	0.96203	1	REACTOME_MYD88_MAL_CASCADE_INITIATED_ON_PLASMA_MEMBRANE
978	-0.0514	0.0286	0.96402	1	NABA_MATRISOME
20	-0.293	0.163	0.96403	1	REACTOME_REGULATION_OF_GENE_EXPRESSION_IN_BETA_CELLS
82	-0.15	0.0832	0.96414	1	REACTOME_CELL_SURFACE_INTERACTIONS_AT_THE_VASCULAR_WALL
58	-0.228	0.126	0.96438	1	KEGG_RETINOL_METABOLISM
21	-0.306	0.169	0.96456	1	KEGG_PROXIMAL_TUBULE_BICARBONATE_RECLAMATION
46	-0.268	0.147	0.9658	1	KEGG_DRUG_METABOLISM_OTHER_ENZYMES
76	-0.165	0.0905	0.96589	1	REACTOME_INTEGRIN_CELL_SURFACE_INTERACTIONS
22	-0.353	0.194	0.9659	1	REACTOME_ABORTIVE_ELONGATION_OF_HIV1_TRANSCRIPT_IN_THE_ABSENCE_OF_TAT
66	-0.192	0.105	0.96637	1	KEGG_LONG_TERM_POTENTIATION
21	-0.353	0.191	0.96769	1	REACTOME_SIGNALING_BY_BMP
83	-0.177	0.0954	0.96785	1	KEGG_GAP_JUNCTION
85	-0.166	0.0884	0.96976	1	REACTOME_ACTIVATED_TLR4_SIGNALLING
74	-0.195	0.103	0.97122	1	REACTOME_RESPONSE_TO_ELEVATED_PLATELET_CYTOSOLIC_CA2_
79	-0.182	0.0951	0.97183	1	REACTOME_ASPARAGINE_N_LINKED_GLYCOSYLATION
22	-0.348	0.182	0.97199	1	PID_TOLL_ENDOGENOUS_PATHWAY
15	-0.377	0.197	0.97232	1	REACTOME_GLUTAMATE_NEUROTRANSMITTER_RELEASE_CYCLE
46	-0.229	0.119	0.97328	1	REACTOME_AMINO_ACID_AND_OLIGOPEPTIDE_SLC_TRANSPORTERS
26	-0.318	0.163	0.97419	1	REACTOME_TRAFFICKING_OF_AMPA_RECEPTORS
67	-0.193	0.0987	0.97446	1	REACTOME_TRIF_MEDIATED_TLR3_SIGNALING
10	-0.509	0.26	0.97494	1	REACTOME_ALPHA_LINOLENIC_ACID_ALA_METABOLISM
105	-0.156	0.0795	0.9753	1	REACTOME_TOLL_RECEPTOR_CASCADES
60	-0.211	0.106	0.97654	1	REACTOME_RESPIRATORY_ELECTRON_TRANSPORT
21	-0.335	0.168	0.97684	1	KEGG_NITROGEN_METABOLISM
11	-0.522	0.261	0.97721	1	REACTOME_REVERSIBLE_HYDRATION_OF_CARBON_DIOXIDE
20	-0.349	0.172	0.97861	1	REACTOME_INSULIN_SYNTHESIS_AND_PROCESSING
26	-0.336	0.164	0.98014	1	SIG_IL4RECEPTOR_IN_B_LYPHOCYTES
68	-0.202	0.0981	0.98041	1	REACTOME_TRAF6_MEDIATED_INDUCTION_OF_NFKB_AND_MAP_KINASES_UPON_TLR7_8_OR_9_ACTIVATION
16	-0.444	0.211	0.98207	1	REACTOME_ABCA_TRANSPORTERS_IN_LIPID_HOMEOSTASIS
22	-0.316	0.148	0.98376	1	REACTOME_BASIGIN_INTERACTIONS
25	-0.34	0.156	0.98555	1	KEGG_MATURITY_ONSET_DIABETES_OF_THE_YOUNG
189	-0.138	0.0626	0.98596	1	REACTOME_PLATELET_ACTIVATION_SIGNALING_AND_AGGREGATION
10	-0.518	0.233	0.98679	1	BIOCARTA_EIF2_PATHWAY
33	-0.301	0.135	0.98725	1	PID_INTEGRIN_A4B1_PATHWAY
57	-0.4	0.176	0.98836	1	REACTOME_RNA_POL_I_PROMOTER_OPENING
12	-0.483	0.21	0.98935	1	REACTOME_ERKS_ARE_INACTIVATED
65	-0.231	0.0986	0.99038	1	REACTOME_NFKB_AND_MAP_KINASES_ACTIVATION_MEDIATED_BY_TLR4_SIGNALING_REPERTOIRE
719	-0.0792	0.0337	0.99061	1	NABA_MATRISOME_ASSOCIATED
44	-0.283	0.119	0.99137	1	REACTOME_MAP_KINASE_ACTIVATION_IN_TLR_CASCADE
36	-0.318	0.133	0.99148	1	REACTOME_TRIGLYCERIDE_BIOSYNTHESIS
28	-0.351	0.143	0.99296	1	REACTOME_MAPK_TARGETS_NUCLEAR_EVENTS_MEDIATED_BY_MAP_KINASES
29	-0.379	0.152	0.99381	1	ST_ERK1_ERK2_MAPK_PATHWAY
127	-0.198	0.0762	0.99531	1	REACTOME_NEUROTRANSMITTER_RECEPTOR_BINDING_AND_DOWNSTREAM_TRANSMISSION_IN_THE_POSTSYNAPTIC_CELL
264	-0.139	0.0534	0.99549	1	REACTOME_NEURONAL_SYSTEM
174	-0.176	0.0649	0.9967	1	REACTOME_TRANSMISSION_ACROSS_CHEMICAL_SYNAPSES
19	-0.488	0.173	0.99759	1	REACTOME_ERK_MAPK_TARGETS
22	-0.455	0.154	0.99838	1	REACTOME_NUCLEAR_EVENTS_KINASE_AND_TRANSCRIPTION_FACTOR_ACTIVATION
17	-0.708	0.208	0.99967	1	REACTOME_RAS_ACTIVATION_UOPN_CA2_INFUX_THROUGH_NMDA_RECEPTOR
14	-0.78	0.228	0.99968	1	REACTOME_UNBLOCKING_OF_NMDA_RECEPTOR_GLUTAMATE_BINDING_AND_ACTIVATION
15	-0.699	0.201	0.99975	1	REACTOME_CREB_PHOSPHORYLATION_THROUGH_THE_ACTIVATION_OF_CAMKII
24	-0.589	0.159	0.99989	1	REACTOME_CREB_PHOSPHORYLATION_THROUGH_THE_ACTIVATION_OF_RAS
33	-0.586	0.14	0.99999	1	REACTOME_ACTIVATION_OF_NMDA_RECEPTOR_UPON_GLUTAMATE_BINDING_AND_POSTSYNAPTIC_EVENTS
30	-0.613	0.145	0.99999	1	REACTOME_POST_NMDA_RECEPTOR_ACTIVATION_EVENTS
