# Supplementary material for: Genome-wide association study reveals new insights into the heritability and genetic correlates of developmental dyslexia
Source: Mol Psychiatry. 2020 Oct 14;26(7):3004–17. doi: 10.1038/s41380-020-00898-x (PMC8505236; doi:10.1038/s41380-020-00898-x)
Supplement: Supplementary file 3 — Supplementary File S3 [file 41380_2020_898_MOESM3_ESM.xlsx]

## Sheet: a_h2
Tabl S3a. SNP-based heritability estimates (h2SNP) of DD inferred through LD score regression.
Here we report both h2SNP referred to the observed scale and h2SNP inferred on the liability scale, assuming a prevalence of dyslexia (PDD) in the population of reference of 5% and 10%.
h2	h2_SE	Scale	PDD(%)
0.1855	0.0588	observed	NA
0.1996	0.0633	liability	5
0.2475	0.0785	liability	10

## Sheet: b_partitionedh2_byFunctElement
Table S3b. Partitioned heritability for 53 overlapping functional annotation categories identified in the genome (baseline model), computed through LD score regression.
a Enrichment = Proportion h2/Proportion SNPs
b Tau coefficient tests whether the annotation contributes significantly to SNP heritability after controlling for the effects of the annotations in the full baseline model (base_0).
Note: while the enrichment concept is more obvious and gives a clearer indication of effect size, Tau coefficient gives a better statistical test for the significance of the contribution of a specific functional annotation class to general heritability. For this reason, we report them both.
Category	Proportion SNPs	Proportion h2	Prop_h2_SE	Enrichment a	Enrichment_SE	Enrichment_p	Taub	Tau_SE	Tau_Zscore	Tau_p
WeakEnhancer_Hoffman_0	0.0210925	-0.835259	0.64268	-39.5997	30.4695	0.0776862	-1.64945e-06	7.08889e-07	-2.32681	0.0266236
Enhancer_Hoffman_0	0.0633203	0.638713	0.747464	10.087	11.8045	0.401658	9.90083e-07	4.62123e-07	2.14247	0.0401948
Coding_UCSC.extend.500_0	0.0645554	-0.5085	0.414538	-7.87695	6.42143	0.0721326	-3.24492e-07	1.55157e-07	-2.09138	0.0447857
H3K4me1_Trynka_0	0.426568	2.3302	1.21583	5.46267	2.85026	0.0354249	4.21206e-07	2.03696e-07	2.06782	0.0470347
H3K4me3_peaks_Trynka_0	0.0417894	1.11422	0.802931	26.6627	19.2137	0.10986	8.04371e-07	4.78718e-07	1.68026	0.0972397
H3K4me3_Trynka_0	0.133307	-0.106953	0.663762	-0.802302	4.97919	0.705645	-4.65224e-07	2.86402e-07	-1.62437	0.106647
TFBS_ENCODE_0	0.132451	-0.926407	1.39529	-6.99435	10.5344	0.359865	-4.80805e-07	3.08899e-07	-1.55651	0.118801
TFBS_ENCODE.extend.500_0	0.343444	1.0654	0.840431	3.1021	2.44707	0.402422	2.40929e-07	1.65275e-07	1.45775	0.137869
H3K4me1_peaks_Trynka_0	0.171318	-0.541266	1.18298	-3.15942	6.90516	0.522621	-3.34171e-07	2.43655e-07	-1.37149	0.155761
PromoterFlanking_Hoffman.extend.500_0	0.0334715	0.510524	0.468797	15.2525	14.0059	0.224527	5.3232e-07	3.96764e-07	1.34165	0.162195
CTCF_Hoffman.extend.500_0	0.0710622	-0.549412	0.688351	-7.73143	9.6866	0.256856	-4.20716e-07	3.21798e-07	-1.30739	0.169725
Repressed_Hoffman.extend.500_0	0.719053	0.00233796	0.459767	0.00325144	0.639407	0.0432546	-1.2304e-07	1.02826e-07	-1.19658	0.194983
Enhancer_Hoffman.extend.500_0	0.153929	0.0454157	0.577852	0.295043	3.75402	0.848242	-3.48211e-07	3.24193e-07	-1.07409	0.224076
H3K27ac_Hnisz.extend.500_0	0.422591	1.02153	0.465384	2.41729	1.10126	0.15052	3.79825e-07	3.65334e-07	1.03966	0.232378
H3K27ac_Hnisz_0	0.391169	0.52312	0.419522	1.33733	1.07248	0.757438	-3.72615e-07	3.68029e-07	-1.01246	0.238956
H3K4me3_Trynka.extend.500_0	0.255482	1.07658	0.690249	4.21391	2.70175	0.16066	1.60545e-07	1.59709e-07	1.00523	0.240705
H3K4me1_Trynka.extend.500_0	0.609157	0.998495	0.48077	1.63914	0.789238	0.430624	-1.27513e-07	1.37787e-07	-0.925439	0.259978
Intron_UCSC.extend.500_0	0.39713	0.660168	0.29348	1.66235	0.739003	0.302802	6.92974e-07	7.63328e-07	0.907833	0.264208
Intron_UCSC_0	0.387453	0.398752	0.324491	1.02916	0.837498	0.971612	-6.83091e-07	7.66054e-07	-0.891701	0.268071
H3K27ac_PGC2.extend.500_0	0.336034	-0.0181128	s	-0.0539018	1.74303	0.51074	-2.34234e-07	2.70247e-07	-0.866741	0.274019
UTR_3_UCSC.extend.500_0	0.0269311	-0.325861	0.300071	-12.0998	11.1422	0.171631	-2.82634e-07	3.27408e-07	-0.863245	0.274849
CTCF_Hoffman_0	0.0238288	0.149174	0.605753	6.26021	25.421	0.834539	6.38147e-07	7.57938e-07	0.841952	0.279884
Repressed_Hoffman_0	0.461222	0.601516	0.887548	1.30418	1.92434	0.871317	8.7519e-08	1.13126e-07	0.773644	0.295762
H3K9ac_peaks_Trynka_0	0.0387701	0.817391	0.83618	21.083	21.5676	0.291575	4.13391e-07	5.86806e-07	0.704478	0.311274
WeakEnhancer_Hoffman.extend.500_0	0.0889585	-0.4193	0.550314	-4.71344	6.18619	0.294317	1.96886e-07	3.19863e-07	0.615532	0.330094
Enhancer_Andersson.extend.500_0	0.0190691	0.401902	0.34669	21.0761	18.1807	0.180632	3.19639e-07	5.20449e-07	0.614161	0.330372
DHS_Trynka.extend.500_0	0.498779	0.381767	0.906207	0.765404	1.81685	0.895135	-1.0507e-07	1.74242e-07	-0.603011	0.332622
base_0	1	1	1.41231e-07	1	1.41231e-07	NA	4.55146e-08	7.79855e-08	0.583629	0.336469
PromoterFlanking_Hoffman_0	0.00842726	-0.0520168	0.308472	-6.17244	36.6041	0.845725	-5.33969e-07	1.00386e-06	-0.531917	0.346315
Conserved_LindbladToh_0	0.0260625	0.369352	0.515976	14.1718	19.7976	0.499743	2.45015e-07	4.76394e-07	0.514313	0.349519
DHS_peaks_Trynka_0	0.111766	-0.209957	1.32778	-1.87854	11.88	0.801833	-1.8701e-07	4.96529e-07	-0.376635	0.371627
DHS_Trynka_0	0.167755	0.231639	1.47535	1.38082	8.79468	0.96525	1.44581e-07	4.17374e-07	0.346406	0.37571
UTR_5_UCSC_0	0.00542453	0.128368	0.189974	23.6644	35.0213	0.503037	3.27373e-07	9.51017e-07	0.344234	0.375992
TSS_Hoffman.extend.500_0	0.0348255	-0.0312975	0.337839	-0.898695	9.70091	0.842553	-1.93166e-07	6.01672e-07	-0.321048	0.378903
Promoter_UCSC_0	0.0311637	0.0351792	0.427183	1.12885	13.7077	0.992343	3.59098e-07	1.2762e-06	0.28138	0.383458
Promoter_UCSC.extend.500_0	0.0386271	-0.0620559	0.280852	-1.60654	7.27087	0.714314	-2.78852e-07	1.0559e-06	-0.264089	0.38527
Transcribed_Hoffman.extend.500_0	0.763062	0.831209	0.509688	1.08931	0.667952	0.892204	2.21264e-08	8.73346e-08	0.253353	0.386342
Transcribed_Hoffman_0	0.345418	0.346105	0.811363	1.00199	2.34893	0.999316	2.47771e-08	1.15586e-07	0.214362	0.389881
TSS_Hoffman_0	0.0182189	-0.0633688	0.356244	-3.47819	19.5536	0.81083	-1.72615e-07	9.21431e-07	-0.187333	0.392003
UTR_3_UCSC_0	0.0110542	-0.0547437	0.250329	-4.95228	22.6455	0.784916	1.27623e-07	7.1731e-07	0.177919	0.392678
H3K27ac_PGC2_0	0.269477	0.348911	0.759896	1.29477	2.8199	0.916184	4.53653e-08	3.08128e-07	0.147229	0.394642
Enhancer_Andersson_0	0.00433537	0.110117	0.26148	25.3997	60.3131	0.68241	2.3302e-07	1.62354e-06	0.143526	0.394854
H3K9ac_Trynka.extend.500_0	0.230583	0.914819	0.587881	3.96741	2.54954	0.214297	2.60992e-08	2.04007e-07	0.127933	0.395691
DGF_ENCODE.extend.500_0	0.541501	0.790434	0.782956	1.45971	1.4459	0.747351	1.46999e-08	1.30362e-07	0.112763	0.396414
FetalDHS_Trynka_0	0.0847566	0.262542	1.01557	3.0976	11.9822	0.863404	4.91697e-08	4.69842e-07	0.104652	0.396764
Conserved_LindbladToh.extend.500_0	0.332514	0.324454	0.551116	0.975761	1.65742	0.988233	-7.80785e-09	7.55676e-08	-0.103323	0.396818
Coding_UCSC_0	0.0146582	0.109947	0.306722	7.50074	20.925	0.7523	4.42929e-08	6.18664e-07	0.0715945	0.397921
FetalDHS_Trynka.extend.500_0	0.28501	0.660917	0.877311	2.31892	3.07817	0.663687	1.38777e-08	2.00284e-07	0.0692899	0.397986
UTR_5_UCSC.extend.500_0	0.0278058	0.00665794	0.268392	0.239444	9.65237	0.937183	-2.06805e-08	3.33149e-07	-0.0620757	0.398174
H3K9ac_Trynka_0	0.126111	0.68702	0.759294	5.44773	6.02083	0.451101	2.13479e-08	3.84255e-07	0.0555565	0.398327
SuperEnhancer_Hnisz.extend.500_0	0.171607	0.479917	0.27709	2.79661	1.61468	0.232686	3.46245e-08	1.20818e-06	0.0286584	0.398778
DGF_ENCODE_0	0.137594	-0.164182	1.36085	-1.19324	9.89033	0.8208	-9.45897e-09	3.44819e-07	-0.0274317	0.398792
SuperEnhancer_Hnisz_0	0.16842	0.457711	0.262254	2.71767	1.55714	0.236881	-8.55074e-10	1.21155e-06	-0.000705767	0.398942

## Sheet: c_partitionedh2_AllBrainCells
Table S3c. Partitioned heritability for Central Nervous System (CNS) cell specific annotations of four histone marks -H3K4me1, H3K4me3, H3K9ac and H3K27ac- computed through LD score regression.
a Enrichment = Proportion h2/Proportion SNPs
b Tau coefficient tests whether the annotation contributes significantly to SNP heritability after controlling for the effects of the annotations in the full baseline model.
Note: while the enrichment concept is more obvious and gives a clearer indication of effect size, Tau coefficient gives a better statistical test for testing the significance of the contribution of a specific functional annotation class to general heritability. For this reason, we report them both.
Category	Proportion SNPs	Proportion h2	Prop_h2_SE	Enrichment a	Enrichment_SE	Enrichment_p	Taub	Tau_SE	Tau_Zscore	Tau_p	CellType_code	HistoneMark
Neurosphere_0	0.0314963	0.385043	0.238917	12.225	7.58556	0.0878128	2.86778e-07	1.46634e-07	1.95574	0.058931	213	H3K27ac
Fetal_brain_0	0.0126877	0.391327	0.301907	30.843	23.7952	0.164349	7.1788e-07	5.18185e-07	1.38537	0.152809	183	H3K9ac
Hippocampus_middle_0	0.0204321	-0.101836	0.173529	-4.9841	8.49296	0.440023	-1.79911e-07	1.71564e-07	-1.04865	0.230208	220	H3K27ac
Inferior_temporal_lobe_0	0.0168493	0.328253	0.304047	19.4817	18.0451	0.276836	3.8899e-07	3.88432e-07	1.00144	0.241623	166	H3K9ac
Angular_gyrus_0	0.0236626	-0.0991937	0.173549	-4.19199	7.33429	0.434931	-1.33162e-07	1.45845e-07	-0.913037	0.262959	215	H3K27ac
Fetal_brain_0	0.0128816	0.334766	0.320437	25.988	24.8756	0.318694	5.83771e-07	6.43594e-07	0.907048	0.264396	137	H3K4me3
Hippocampus_middle_0	0.017886	0.290159	0.287525	16.2227	16.0755	0.325892	3.08171e-07	3.64232e-07	0.846083	0.27891	165	H3K9ac
Cingulate_gyrus_0	0.0410362	-0.0266214	0.298172	-0.648731	7.26608	0.81789	-1.39326e-07	1.64862e-07	-0.845105	0.279141	6	H3K4me1
Angular_gyrus_0	0.0131914	-0.0613331	0.194065	-4.64948	14.7115	0.695609	-2.53399e-07	3.30748e-07	-0.766139	0.297476	4	H3K4me1
Inferior_temporal_lobe_0	0.0475622	0.0177594	0.329336	0.373394	6.92433	0.927055	-1.15981e-07	1.59092e-07	-0.729018	0.305846	8	H3K4me1
Angular_gyrus_0	0.0109776	0.250382	0.281759	22.8084	25.6667	0.370153	4.05952e-07	5.6196e-07	0.722386	0.307322	162	H3K9ac
Fetal_brain_0	0.0331602	0.284254	0.240094	8.57215	7.24043	0.18131	1.07851e-07	1.59364e-07	0.676759	0.31729	30	H3K4me1
Substantia_nigra_0	0.037911	0.0141946	0.270021	0.37442	7.1225	0.929456	-1.0107e-07	1.5801e-07	-0.639643	0.325136	10	H3K4me1
Substantia_nigra_0	0.0251436	-0.0286945	0.147167	-1.14122	5.85304	0.707464	-7.87154e-08	1.2496e-07	-0.629923	0.327149	218	H3K27ac
Mid_frontal_lobe_0	0.015081	0.22833	0.282283	15.1403	18.7178	0.44639	2.3679e-07	4.51162e-07	0.524845	0.347612	167	H3K9ac
Cingulate_gyrus_0	0.0247564	-0.0315084	0.163187	-1.27274	6.59171	0.719817	-7.29044e-08	1.39852e-07	-0.521298	0.348257	217	H3K27ac
Cingulate_gyrus_0	0.0191963	0.253709	0.313797	13.2166	16.3467	0.44513	2.10144e-07	4.05897e-07	0.517729	0.348903	164	H3K9ac
Hippocampus_middle_0	0.0518152	0.0780836	0.340147	1.50696	6.56461	0.937863	-7.48126e-08	1.55119e-07	-0.482293	0.35514	7	H3K4me1
Anterior_caudate_0	0.0389623	0.0365395	0.297687	0.937817	7.64039	0.993457	-8.10511e-08	1.72413e-07	-0.470099	0.357209	5	H3K4me1
Mid_frontal_lobe_0	0.0193641	-0.0578531	0.184239	-2.98765	9.5145	0.660147	-9.01452e-08	1.91905e-07	-0.469737	0.357269	216	H3K27ac
Angular_gyrus_0	0.0107402	0.220525	0.320303	20.5326	29.8227	0.511299	3.24274e-07	7.46868e-07	0.434178	0.363058	81	H3K4me3
Inferior_temporal_lobe_0	0.0260357	-0.0328571	0.168098	-1.262	6.45644	0.716604	-5.71369e-08	1.32165e-07	-0.432315	0.363351	214	H3K27ac
Fetal_brain_0	0.00409037	0.109226	0.206788	26.7032	50.5548	0.608642	4.56266e-07	1.18487e-06	0.385077	0.370434	107	H3K4me3
Anterior_caudate_0	0.0216203	0.0977607	0.169328	4.5217	7.83188	0.6542	6.50295e-08	1.69402e-07	0.383877	0.370605	219	H3K27ac
Mid_frontal_lobe_0	0.00347046	0.0508013	0.139277	14.6382	40.1322	0.731353	2.56152e-07	8.77253e-07	0.291993	0.382293	9	H3K4me1
Hippocampus_middle_0	0.0188526	0.123816	0.31318	6.56755	16.612	0.743279	-1.15086e-07	4.5593e-07	-0.252422	0.386433	84	H3K4me3
Cingulate_gyrus_0	0.0176754	0.229422	0.326961	12.9797	18.4981	0.527242	1.21843e-07	5.01337e-07	0.243037	0.387332	83	H3K4me3
Inferior_temporal_lobe_0	0.0174733	0.218385	0.339448	12.4983	19.4267	0.56058	1.08813e-07	5.29338e-07	0.205564	0.390602	85	H3K4me3
Anterior_caudate_0	0.0146209	0.158992	0.269276	10.8743	18.4172	0.591014	7.17803e-08	4.25957e-07	0.168515	0.393318	163	H3K9ac
Mid_frontal_lobe_0	0.0166703	0.134327	0.327523	8.05787	19.6471	0.723597	-4.74345e-08	5.37799e-07	-0.0882011	0.397394	86	H3K4me3
Anterior_caudate_0	0.0191715	0.160638	0.3424	8.37897	17.8598	0.685587	-3.40847e-08	4.86117e-07	-0.0701163	0.397963	82	H3K4me3
Substantia_nigra_0	0.0143841	0.143863	0.298734	10.0015	20.7683	0.670525	-2.46149e-08	5.40581e-07	-0.0455341	0.398529	87	H3K4me3
Substantia_nigra_0	0.0169124	0.140599	0.26328	8.31336	15.5673	0.638912	2.34645e-09	3.63999e-07	0.0064463	0.398934	168	H3K9ac

## Sheet: d_partionedh2_GTEx_brain
Table S3d. Partitioned heritability for sets of specifically expressed genes in 13 different brain regions, based on RNA-seq data from the Genotype-Tissue Expression portal (GTEx v6; http://www.gtexportal.org/). This was computed through LD score regression method.
Tau quantifies the importance of a given annotation, correcting for all other annotations in the model. Tau will equal zero if the annotation is not enriched, will be negative if belonging to the annotation decreases per-SNP heritability (accounting for all other annotations included), and will be positive if belonging to the annotation increases per-SNP heritability, accounting for all other fac…
Name	Tau	Tau_SE	Tau_p
Brain_Anterior_cingulate_cortex_(BA24)	3.5025e-08	1.98203e-08	0.0386029
Brain_Cortex	2.95603e-08	2.12381e-08	0.0819831
Brain_Spinal_cord_(cervical_c-1)	2.79981e-08	2.63609e-08	0.144094
Brain_Hypothalamus	1.42998e-08	2.19244e-08	0.257126
Brain_Frontal_Cortex_(BA9)	9.25228e-09	1.93532e-08	0.316299
Brain_Caudate_(basal_ganglia)	4.4272e-10	2.21512e-08	0.492027
Brain_Cerebellar_Hemisphere	-9.51818e-09	2.74416e-08	0.635649
Brain_Cerebellum	-9.74655e-09	2.36388e-08	0.659944
Brain_Nucleus_accumbens_(basal_ganglia)	-9.51764e-09	2.10801e-08	0.674185
Brain_Putamen_(basal_ganglia)	-1.25048e-08	2.2624e-08	0.709773
Brain_Substantia_nigra	-1.49856e-08	2.31391e-08	0.741389
Brain_Hippocampus	-1.35932e-08	2.04533e-08	0.746846
Brain_Amygdala	-2.66168e-08	2.30317e-08	0.87609
