# Supplementary material for: Genome-wide association study reveals new insights into the heritability and genetic correlates of developmental dyslexia
Source: Mol Psychiatry. 2020 Oct 14;26(7):3004–17. doi: 10.1038/s41380-020-00898-x (PMC8505236; doi:10.1038/s41380-020-00898-x)
Supplement: Supplementary file 4 — Supplementary File S4 [file 41380_2020_898_MOESM4_ESM.xlsx]

## Sheet: a_ADHD
Table S4a. Results of the regression analyses of DD risk vs polygenic risk score for Attention Deficit Hyperactivity Disorder (ADHD-PGS), adjusted for sex and 10 MDS covariates, at different association significance (pT) thresholds in the training GWAS.
Here, β(SE) and p-value of association between unstandardized ADHD-PGS and DD risk are reported, along with variance of DD risk explained by the PGS (R2) and the nr of variants for each pT threshold, as computed by PRSice-2.
pT	R2	P	Beta	Beta_SE	#SNP
5e-08	0.000271424	0.166944	4.68307	3.3884	11
1e-05	0.000448211	0.0756784	19.2921	10.8606	84
0.001	0.00130621	0.00242298	154.002	50.7788	1090
0.05	0.00733679	7.65829e-13	1605.29	223.979	11584
0.1	0.0084526	1.52429e-14	2276.37	296.191	17309
0.2	0.00862222	8.51773e-15	3079.71	396.889	25626
0.3	0.00906527	1.74603e-15	3746.7	470.799	31757
0.4	0.00906835	1.72724e-15	4239.51	532.635	36705
0.5	0.00910985	1.49329e-15	4656.21	583.668	40721
0.6	0.00895583	2.55435e-15	4946.33	625.251	43894
0.7	0.00885539	3.64183e-15	5202.15	661.29	46535
0.8	0.00883502	3.91511e-15	5427.01	690.669	48622
0.9	0.00884662	3.75972e-15	5593.28	711.37	50090
1	0.0088408	3.83785e-15	5686.31	723.438	50942

## Sheet: b_ASD
Table S4b. Results of the regression analyses of DD risk vs polygenic risk score for autism spectrum disorder (ASD-PGS), adjusted for sex and 10 MDS covariates, at different association significance (pT) thresholds in the training GWAS.
Here, β(SE) and p-value of association between unstandardized ASD-PGS and DD risk are reported, along with variance of DD risk explained by the PGS (R2) and the nr of variants for each pT threshold, as computed by PRSice-2.
pT	R2	P	Beta	Beta_SE	#SNP
5e-08	1.33922e-07	0.97575	0.0308976	1.01645	1
1e-05	0.000222298	0.225202	-8.46121	6.97652	34
0.001	6.88157e-05	0.486066	-29.0115	41.6485	759
0.05	2.26472e-05	0.689359	83.2887	208.365	10597
0.1	2.50034e-05	0.674477	118.121	281.232	16434
0.2	2.7739e-06	0.888738	53.5736	382.939	25047
0.3	8.27436e-06	0.809068	-110.025	455.349	31306
0.4	4.30382e-05	0.581584	-285.537	518.147	36406
0.5	5.47565e-05	0.534219	-354.321	570.035	40578
0.6	4.66901e-05	0.565982	-352.57	614.256	44004
0.7	4.13124e-05	0.589256	-351.26	650.585	46755
0.8	4.22164e-05	0.585209	-371.128	679.982	48946
0.9	4.42769e-05	0.576195	-392.26	701.778	50525
1	4.43142e-05	0.576034	-399.233	713.953	51405

## Sheet: c_BD
Table S4c. Results of the regression analyses of DD risk vs polygenic risk score for bipolar disorder (BD-PGS), adjusted for sex and 10 MDS covariates, at different association significance (pT) thresholds in the training GWAS.
Here, β(SE) and p-value of association between unstandardized BD-PGS and DD risk are reported, along with variance of DD risk explained by the PGS (R2) and the nr of variants for each pT threshold, as computed by PRSice-2.
pT	R2	P	Beta	Beta_SE	#SNP
5e-08	9.11062e-05	0.423231	2.96168	3.69827	14
1e-05	0.000254491	0.180332	17.1376	12.7918	130
0.001	0.00447892	1.99202e-08	295.534	52.6545	1298
0.05	0.0279845	1.3252e-43	3095.16	223.524	12248
0.1	0.0339511	3.77634e-52	4473.05	294.363	18152
0.2	0.0417417	2.90665e-63	6560.55	390.75	26398
0.3	0.0440108	2.01095e-66	8000.13	464.689	32605
0.4	0.0454877	1.41293e-68	9148.54	522.75	37412
0.5	0.0459336	3.4721e-69	10032.3	570.65	41281
0.6	0.0463823	7.95204e-70	10792	610.96	44469
0.7	0.0464565	6.2551e-70	11386.6	644.129	47022
0.8	0.0464911	5.50306e-70	11851.8	670.173	48969
0.9	0.0465573	4.45142e-70	12187.8	688.708	50341
1	0.0465176	5.06049e-70	12379.2	699.807	51154

## Sheet: d_MDD
Table S4d. Results of the regression analyses of DD risk vs polygenic risk score for major depressive disorder (MDD-PGS), adjusted for sex and 10 MDS covariates, at different association significance (pT) thresholds in the training GWAS.
Here, β(SE) and p-value of association between unstandardized MDD-PGS and DD risk are reported, along with variance of DD risk explained by the PGS (R2) and the nr of variants for each pT threshold, as computed by PRSice-2.
pT	R2	P	Beta	Beta_SE	#SNP
5e-08	9.97964e-06	0.792396	5.49742	20.8868	64
1e-05	0.000106513	0.386305	46.7994	54.0199	283
0.001	9.78297e-07	0.933787	-15.0499	181.147	1793
0.05	6.52537e-06	0.830098	146.101	680.882	13203
0.1	1.70111e-06	0.91276	96.7915	883.475	18862
0.2	1.70693e-05	0.728563	401.633	1157.32	26862
0.3	3.05446e-05	0.642476	632.299	1362.01	32724
0.4	1.80465e-05	0.721214	544.417	1525.67	37346
0.5	2.6411e-05	0.665972	717.281	1661.59	41097
0.6	1.64466e-05	0.733364	603.653	1772.04	44072
0.7	1.61536e-05	0.735661	630.298	1866.97	46560
0.8	1.34283e-05	0.758225	598.247	1943.55	48528
0.9	1.25087e-05	0.766402	593.879	1999.02	49916
1	1.21351e-05	0.769817	594.358	2031.19	50717

## Sheet: e_SCZ
Table S4e. Results of the regression analyses of DD risk vs polygenic risk score for schizophrenia (SCZ-PGS), adjusted for sex and 10 MDS covariates, at different association significance (pT) thresholds in the training GWAS.
Here, β(SE) and p-value of association between unstandardized SCZ-PGS and DD risk are reported, along with variance of DD risk explained by the PGS (R2) and the nr of variants for each pT threshold, as computed by PRSice-2.
pT	R2	P	Beta	Beta_SE	#SNP
5e-08	9.64594e-05	0.446074	8.35106	10.9597	120
1e-05	0.0011918	0.00401685	74.127	25.7668	454
0.001	0.00441771	2.56907e-08	443.494	79.643	2388
0.05	0.0134569	3.65014e-22	2591.85	267.74	14568
0.1	0.01604	5.07331e-26	3625.24	343.621	20326
0.2	0.0178538	1.00817e-28	4930.4	443.4	28132
0.3	0.018512	1.00891e-29	5850.18	516.661	33941
0.4	0.0190413	1.64137e-30	6602.93	575.112	38387
0.5	0.0194835	3.59805e-31	7248.02	624.205	41989
0.6	0.0197491	1.47234e-31	7748.85	662.989	44744
0.7	0.0198298	1.11805e-31	8141.39	695.185	46972
0.8	0.0199012	8.73277e-32	8464.86	721.517	48798
0.9	0.0199122	8.42754e-32	8682.51	739.878	50033
1	0.0198999	8.77543e-32	8809.92	750.954	50786

## Sheet: f_CROSS_DISORDER
Table S4f. Results of the regression analyses of DD risk vs polygenic risk score based on psychiatric cross-disorder meta-analysis (CROSS-DISORDER-PGS), adjusted for sex and 10 MDS covariates, at different association significance (pT) thresholds in the training GWAS.
Here, β(SE) and p-value of association between unstandardized CROSS-DISORDER-PGS and DD risk are reported, along with variance of DD risk explained by the PGS (R2) and the nr of variants for each pT threshold, as computed by PRSice-2.
pT	R2	P	Beta	Beta_SE	#SNP
5e-08	0.000200292	0.255062	15.2603	13.4081	132
1e-05	0.000338553	0.123826	47.0754	30.5901	501
0.001	0.00344999	8.43694e-07	389.791	79.1458	2532
0.05	0.00693959	3.11851e-12	1458.28	209.154	15193
0.1	0.00569743	2.63645e-10	1535.25	242.967	20612
0.2	0.00631363	2.91454e-11	1914.39	287.843	27492
0.3	0.00687317	3.98991e-12	2196.1	316.553	32096
0.4	0.00813459	4.6294e-14	2552.46	338.434	35611
0.5	0.00778636	1.5981e-13	2615.49	354.464	38326
0.6	0.00828209	2.80668e-14	2807.66	369.092	40492
0.7	0.00809692	5.42453e-14	2861.85	380.501	42300
0.8	0.00841079	1.8107e-14	2988.11	389.92	43701
0.9	0.0084615	1.5366e-14	3053.1	397.309	44851
1	0.00791618	1.02916e-13	3234.86	434.963	50102

## Sheet: g_EduYears
Table S4g. Results of the regression analyses of DD risk vs polygenic score for years of education completed (EduYears-PGS), adjusted for sex and 10 MDS covariates, at different association significance (pT) thresholds in the training GWAS.
Here, β(SE) and p-value of association between unstandardized EduYears-PGS and DD risk are reported, along with variance of DD risk explained by the PGS (R2) and the nr of variants for each pT threshold, as computed by PRSice-2.
pT	R2	P	Beta	Beta_SE	#SNP
5e-08	0.00101107	0.0075979	-344.503	129.055	491
1e-05	0.00142866	0.00151069	-834.275	262.961	1384
0.001	0.00272095	1.20831e-05	-2564.09	585.933	4530
0.05	0.00385249	1.95342e-07	-7974.97	1532.55	17228
0.1	0.00333569	1.27288e-06	-9114.76	1881.68	22619
0.2	0.00288262	6.67502e-06	-10590	2351.36	29699
0.3	0.00278535	9.5229e-06	-11977.4	2705.1	34815
0.4	0.00287429	6.88435e-06	-13397.8	2979.12	38706
0.5	0.00299504	4.42215e-06	-14768.1	3217.1	41977
0.6	0.00298976	4.5099e-06	-15657.8	3413.97	44704
0.7	0.00310239	2.98474e-06	-16706	3575.86	46848
0.8	0.0031412	2.59039e-06	-17404	3702.29	48515
0.9	0.00313716	2.62961e-06	-17827.8	3794.91	49739
1	0.00313903	2.61159e-06	-18101.3	3851.99	50489

## Sheet: h_Intelligence
Table S4h. Results of the regression analyses of DD risk vs polygenic score for fluid intelligence (Intelligence-PGS), adjusted for sex and 10 MDS covariates, at different association significance (pT) thresholds in the training GWAS.
Here, β(SE) and p-value of association between unstandardized Intelligence-PGS and DD risk are reported, along with variance of DD risk explained by the PGS (R2) and the nr of variants for each pT threshold, as computed by PRSice-2.
pT	R2	P	Beta	Beta_SE	#SNP
5e-08	0.00427475	4.25611e-08	-315.694	57.6097	204
1e-05	0.006025	8.23134e-11	-819.777	126.191	691
0.001	0.0124772	1.23745e-20	-3164.76	339.805	3071
0.05	0.0178992	9.39553e-29	-11688.9	1050.61	15800
0.1	0.0171856	1.14416e-27	-14411.7	1322.09	21516
0.2	0.0172482	8.57065e-28	-18507.3	1693.74	29201
0.3	0.0167786	4.40542e-27	-21051.7	1953.34	34541
0.4	0.0166253	7.43609e-27	-23167.4	2159.32	38683
0.5	0.0160797	4.91048e-26	-24653.5	2336.12	42084
0.6	0.0160114	6.20785e-26	-26132.6	2481.46	44868
0.7	0.0158843	9.56284e-26	-27285.5	2601	47120
0.8	0.0158439	1.09314e-25	-28192	2690.66	48788
0.9	0.0158676	1.01052e-25	-28894.8	2755.77	49968
1	0.0158665	1.01386e-25	-29225.4	2787.39	50544

## Sheet: i_CorticalMeasures_univariate
Table S4i. Results of the regression analyses of DD risk vs polygenic score for surface area (SA) and thickness (T) of 34 cortical regions (adjusted for total brain SA and average T, respectively), at pT = 0.05 threshold in the training GWAS.
Here, Odds Ratio (OR) with lower and upper limits of the 95% Confidence Interval (ORlow and ORup) and p-value of association between standardized PGS and DD risk are reported, along with variance of DD risk explained by the PGS (R2) and the nr of variants tested at this pT, as computed by PRSice-2.
All the models were adjusted for sex and 10 MDS covariates. Cortical PGS showing statistically significant associations (p<8.3×10-4) are highlighted in bold.
Region_Trait	OR	ORlow	ORup	R2	P	#SNP
transversetemporal_T	0.904416	0.855034	0.956651	0.00174554	0.00045332	9792
temporalpole_SA	1.10048	1.03983	1.16468	0.00155399	0.00100633	9598
frontalpole_SA	0.921448	0.871014	0.974801	0.0011514	0.00441611	9594
caudalanteriorcingulate_SA	1.07967	1.01986	1.14299	0.000985848	0.00871175	9642
cuneus_SA	1.07723	1.01858	1.13925	0.000962651	0.010231	9535
pericalcarine_SA	1.07802	1.01844	1.14109	0.00095127	0.0141623	9796
medialorbitofrontal_SA	0.930396	0.879312	0.984447	0.000889166	0.0148721	9563
isthmuscingulate_SA	0.926854	0.874809	0.981996	0.000940871	0.015426	9594
parstriangularis_SA	1.06737	1.01005	1.12793	0.000760422	0.0215955	9676
inferiortemporal_T	1.0656	1.00746	1.12709	0.000698183	0.0264471	9552
posteriorcingulate_T	0.947369	0.89601	1.00167	0.000512403	0.0572696	9703
postcentral_T	0.94724	0.894826	1.00272	0.000494014	0.0620028	10028
cuneus_T	1.05195	0.995268	1.11186	0.00045527	0.0731139	9623
superiorparietal_SA	1.0511	0.994793	1.11059	0.000446467	0.082004	9610
entorhinal_T	1.04871	0.992111	1.10854	0.000400209	0.0929237	9555
parsopercularis_T	0.956149	0.9045	1.01075	0.000355182	0.113502	9764
caudalmiddlefrontal_T	1.044	0.987132	1.10414	0.000321779	0.131877	9973
precuneus_T	0.957733	0.905261	1.01325	0.000319991	0.133046	9707
isthmuscingulate_T	1.04209	0.985091	1.10239	0.000292495	0.150832	9704
superiorfrontal_SA	0.95184	0.89781	1.00912	0.000388354	0.151813	9572
rostralanteriorcingulate_T	1.03919	0.982509	1.09915	0.000255776	0.17916	9799
middletemporal_SA	1.04096	0.984301	1.10088	0.000280138	0.179954	9737
rostralmiddlefrontal_T	0.963043	0.909732	1.01948	0.000238097	0.194962	9843
precentral_SA	0.948381	0.894421	1.0056	0.000445859	0.205482	9638
postcentral_SA	0.956656	0.903703	1.01271	0.000329833	0.205706	9649
bankssts_T	0.966089	0.914256	1.02086	0.000213167	0.220132	9765
inferiortemporal_SA	1.03687	0.980684	1.09627	0.000229994	0.227482	9597
pericalcarine_T	0.966605	0.914027	1.02221	0.00020081	0.233952	9571
parahippocampal_SA	1.033	0.976552	1.0927	0.000181818	0.259479	9665
superiortemporal_SA	0.962103	0.907438	1.02006	0.00023748	0.289213	9705
parsorbitalis_T	0.971787	0.918497	1.02817	0.000140198	0.319951	9683
insula_T	0.972517	0.920119	1.0279	0.000137877	0.32404	9703
inferiorparietal_T	1.02712	0.971713	1.08569	0.000126782	0.344259	9524
middletemporal_T	1.02506	0.970048	1.0832	0.000109635	0.379108	9499
temporalpole_T	1.0255	0.969343	1.08492	0.000108886	0.380798	9634
paracentral_T	0.975635	0.923194	1.03106	0.000108525	0.381558	9658
transversetemporal_SA	1.02411	0.967766	1.08374	9.65045e-05	0.412461	9565
parstriangularis_T	0.976789	0.923407	1.03326	9.51017e-05	0.412762	9508
supramarginal_T	0.977147	0.923989	1.03336	9.29901e-05	0.417922	9365
precuneus_SA	0.975803	0.923225	1.03138	0.000106484	0.420804	9697
lateralorbitofrontal_SA	0.976868	0.92348	1.03334	9.44053e-05	0.444834	9689
caudalmiddlefrontal_SA	1.02489	0.967524	1.08566	9.92093e-05	0.471576	9681
medialorbitofrontal_T	1.01935	0.96314	1.07883	6.21483e-05	0.50786	9689
rostralanteriorcingulate_SA	0.978945	0.920997	1.04054	6.62164e-05	0.522681	9581
supramarginal_SA	0.977558	0.921901	1.03658	8.16315e-05	0.571321	9668
caudalanteriorcingulate_T	0.985804	0.93279	1.04183	3.64246e-05	0.612183	9713
lingual_T	0.985953	0.933195	1.04169	3.60299e-05	0.614134	9903
frontalpole_T	1.01247	0.95817	1.06984	2.7515e-05	0.659501	9729
superiorfrontal_T	1.01108	0.956052	1.06928	2.1117e-05	0.699499	9787
lingual_SA	1.01416	0.956695	1.07507	3.16321e-05	0.716735	9821
insula_SA	1.01199	0.954849	1.07256	2.29018e-05	0.721147	9687
parahippocampal_T	1.00696	0.951806	1.0653	8.24395e-06	0.809412	9809
bankssts_SA	1.00681	0.951419	1.06542	7.82206e-06	0.819381	9622
lateralorbitofrontal_T	1.00628	0.951874	1.06379	6.89779e-06	0.825392	9738
lateraloccipital_SA	1.00754	0.952573	1.06569	9.76841e-06	0.832825	9735
superiortemporal_T	0.994286	0.939546	1.05222	5.57424e-06	0.842795	9665
inferiorparietal_SA	0.994103	0.938453	1.05305	5.73908e-06	0.880999	9705
fusiform_T	0.995967	0.939811	1.05548	2.63945e-06	0.89145	9715
fusiform_SA	1.0035	0.948965	1.06117	2.13072e-06	0.903589	9579
superiorparietal_T	1.00321	0.948006	1.06162	1.74111e-06	0.911746	9513
paracentral_SA	1.00327	0.948106	1.06163	1.80958e-06	0.912267	9510
parsorbitalis_SA	0.997501	0.943374	1.05473	1.09462e-06	0.930235	9596
rostralmiddlefrontal_SA	1.00277	0.948388	1.06027	1.3376e-06	0.930487	9741
precentral_T	0.997635	0.943957	1.05436	9.9797e-07	0.933125	9798
lateraloccipital_T	1.00165	0.946969	1.0595	4.71777e-07	0.953991	9882
entorhinal_SA	1.00078	0.946119	1.0586	1.04609e-07	0.978387	9633
posteriorcingulate_SA	1.00045	0.944079	1.06019	3.32462e-08	0.988291	9558
parsopercularis_SA	1.00002	0.942635	1.0609	5.48327e-11	0.999575	9754

## Sheet: j_CorticalMeasures_stepwise
Table S4j. Results of the multivariable stepwise regression model including standardized polygenic scores for cortical surface area (SA) and thickness (T) of 34 brain regions, adjusted for sex and 10 MDS covariates, at pT = 0.05 threshold in the training GWAS.
Here, Odds Ratio (OR) with lower and upper limits of the 95% Confidence Interval (ORlow and ORup) and p-value of association between standardized PGS and DD risk are reported, along with variance of DD risk explained by the PGS (R2) and the nr of variants tested at this pT, as computed by PRSice-2.
Cortical PGS showing statistically significant associations (p<8.3×10-4) are highlighted in bold.
Region_Trait	OR	ORlow	ORup	P
transversetemporal_T	0.898911	0.849142	0.951598	0.000245255
temporalpole_SA	1.10784	1.04624	1.17307	0.000450849
caudalanteriorcingulate_SA	1.09247	1.02879	1.16009	0.00389884
isthmuscingulate_SA	0.918531	0.865794	0.974482	0.00485062
frontalpole_SA	0.921367	0.870274	0.97546	0.00489951
parstriangularis_SA	1.07534	1.01684	1.13721	0.0109286
cuneus_T	1.07425	1.01276	1.13947	0.0172414
precuneus_T	0.940558	0.887353	0.996952	0.0391414
inferiortemporal_T	1.06174	1.00214	1.1249	0.0421212
superiorparietal_SA	1.05935	1.00136	1.1207	0.0447246
medialorbitofrontal_SA	0.943059	0.890365	0.998871	0.0456652
caudalmiddlefrontal_T	1.06046	1.00083	1.12364	0.0467951
posteriorcingulate_T	0.951031	0.89845	1.00669	0.0835981
rostralmiddlefrontal_T	0.95109	0.896499	1.00901	0.0963692
pericalcarine_SA	1.05396	0.990338	1.12167	0.0980616
pericalcarine_T	0.95537	0.900994	1.01303	0.126753
middletemporal_SA	1.04501	0.986963	1.10646	0.131074
rostralanteriorcingulate_SA	0.951798	0.892298	1.01527	0.133628
cuneus_SA	1.04758	0.985262	1.11383	0.137426

[truncated: 1 more sheets: k_CorticalMeasures_ElasticNet]
